# Supplementary material for: Poor outcomes among critically ill HIV-positive patients at hospital discharge and post-discharge in Guinea, Conakry: A retrospective cohort study
Source: PLoS One. 2023 Mar 13;18(3):e0281425. doi: 10.1371/journal.pone.0281425 (PMC10010544; doi:10.1371/journal.pone.0281425)
Supplement: S1 Database — (XLSX) [file pone.0281425.s001.xlsx]

## Sheet: Sheet1
last cd4 count	skin signs	Hbdatadmission	CD4atadmission	length of stay	ART at discharge	primary diagnosis	secondary diagnosis	caus of death	death	reference center	HIV Diagnosis	lastVL	ART at admission	ART status	start date	ARVsortie	VL cat	switch	init	interruption	temp	skin signs	resp signs	malnut	signesGI	GCS	neck stiffnes	neurological signs	<2>2 wks	LAMdone	LAM	CD4cat	CD4cat2	Xpertdone	Xpert	Crag serum	Crag serum done	CragLCR	CragLCRdone	PSI	Sortie	Sex	TypeTB	Toxoplasmose	MSFcat	FACILITY	GENDER	HAART	FHV_STAGE_WHO
<100	no	>=6 g/dl	32	21		cryptococcal meningitis	anaemia		0	Matam	HIV known <4 wks		no ART	not started	not started	not initiated	1		0	no	no	no	no	no	no	>=12	yes	no	yes	done	Neg	<100	<50	done	Neg	Pos	done	Pos	done	done	improved	F	0	0	2	CMC Coleah	2	1	1
100_200	yes	>=6 g/dl	56	7	1st line	Toxoplasmose	candidiasis		0	Matam	HIV known >4 wks	>50.000	premier ligne	<6 mth on 1st line	6-12 months	>6 mth on 1st line	1	0	0	yes	yes	no	yes	no	no	>=12	no	yes	yes	done	Neg	<100	50-99	done	Neg	Neg	done		not done	done	improved	M	0	1	2	CMC Coleah	1	1	3
100_200	no	>=6 g/dl	276	10	1st line	Toxoplasmose			0	Matam	HIV known >4 wks		premier ligne	<6 mth on 1st line	>12 months	>6 mth on 1st line			0	no	yes	no	yes	yes	no	>=12	no	yes	no	done	Neg	200-349	200-349	not done		Neg	done		not done	done	improved	F	0	1	2	CMC Coleah	2	1	3
100_200		>=6 g/dl	80	14	1st line	bacterial meningitis	Toxoplasmose		0	ColÃ©ah	HIV known >4 wks	40-999	premier ligne	<6 mth on 1st line	>12 months	>6 mth on 1st line			0		no						no	yes		done	Neg	<100	50-99			Neg	done				improved	F	0	1	2	CMC Coleah	2	1	3
200-500	no	< 7g/dL	335	19		other			1		HIV known >4 wks			<6 mth on 1st line	>12 months	>6 mth on 1st line			0		yes	no	no	yes	yes	>=12	no	no	yes	done	Neg	200-349	200-349	done	Neg	Neg	done			done	deceased	F	0	0	2	CMC Coleah	2	0
<100	yes	>=6 g/dl	75	22	no ART	TB meningitis	Toxoplasmose		0	Matam	HIV known >4 wks		premier ligne	<6 mth on 1st line	<6 months	<6 mth on 1st line	1	0	0	yes	no	no	no	yes	no	>=12	no	yes	yes	done	Pos	<100	50-99	done	Pos	Neg	done	Neg	done	done	improved	M	TB meningitis	1	2	CMC Coleah	1	1	2
<100	no	>=6 g/dl	72	31	1st line	TB meningitis	Toxoplasmose	CNS pathology	1	Matam	HIV known >4 wks	40-999	premier ligne	<6 mth on 1st line	<6 months	<6 mth on 1st line	0		0	no	no	no	yes	yes	no	>=12	yes	yes	no	done	Neg	<100	50-99	done	Neg	Neg	done		not done	done	deceased	M	TB meningitis	1	2	CMC Coleah	1	1	2
		>=6 g/dl	11	12	1st line	TB meningitis			1							<6 mth on 1st line			0		no					>=12						<100	<50			Pos	done				deceased	F	TB meningitis	0	2	CMC Coleah	2	0
<100	no	>=6 g/dl	34	9	1st line	miliary TB	kaposi sarcoma		0	Matam	HIV known <4 wks		no ART	not started	not started	<6 mth on 1st line			1	no	no	no	yes	no	yes		no	no	yes	done	Pos	<100	<50	done	Neg	Neg	done	Neg	done	not done	improved	F	miliary TB	0	2	CMC Coleah	2	0
<100	no	>=6 g/dl	22	12	1st line	miliary TB			0		HIV known >4 wks		no ART	not started	not started	<6 mth on 1st line	0		1	no	yes	no	no	no	yes	>=12	yes	no	yes	done	Pos	<100	<50	done	Neg	Pos	done	Neg	done	not done	improved	F	miliary TB	0	2	CMC Coleah	2	0
< 100	no	< 7g/dL		16		non bloody diar	TB on treatment		0		HIV known >4 wks		no ART	not started	not started	not initiated	1		0	no	no	no	no	yes	yes	>=12	no	no	yes	done	Neg			done	Neg	Neg	done			not done	improved	F	miliary TB	0	2	CMC Coleah	2	0
200-500	no	>=6 g/dl	327	22	1st line	TB on treatment	PCP		0	Matam	HIV known <4 wks		no ART	not started	not started	<6 mth on 1st line	1		1	no	no	no	yes	no	no	>=12	no	no	yes	done	Neg	200-349	200-349	done	Neg	Neg	done		not done	done	improved	F	miliary TB	0	2	CMC Coleah	2	0
>500	yes	>=6 g/dl	1228	2	1st line	kaposi sarcoma	TB on treatment	Sepsis	1	Matam	HIV known >4 wks		no ART	not started	not started	<6 mth on 1st line	0		1	no	no	no	yes	yes	yes		no	no	yes	done	Neg	>350	>500	done	Neg	Neg	done		not done	not done	deceased	M	miliary TB	0	2	CMC Coleah	1	0
unknown	yes	< 7g/dL		0		miliary TB		CNS pathology	1										0		no	no	yes	yes	yes	<12	no		yes	done	Pos			not done		Neg	done			not done	deceased	M	miliary TB	0	2	CMC Coleah	1	1	3
unknown	no	> 7g/dL		2		non bloody diar	TB on treatment	respiratory failure	1		HIV known >4 wks		premier ligne	<6 mth on 1st line	6-12 months	>6 mth on 1st line			0		no	no	no	yes	yes	>=12	no	no	yes	done	Neg			not done			not done			not done	deceased	F	miliary TB	0	2	CMC Coleah	2	1	3
< 100	no	> 7g/dL	4	20		Toxoplasmose	extzrapulmonary TB		0		HIV known <4 wks		no ART	not started	not started	not initiated	1		0	no	no	no	yes	no	yes	>=12	no	yes	yes	done	Neg	<100	<50	done	Neg	Neg	done			done	improved	M	EP TB	1	2	CMC Coleah	1	0
100_200	no	>=6 g/dl	159	30	1st line	pulmonary TB	other		0	Matam	HIV known >4 wks		premier ligne	<6 mth on 1st line	<6 months	<6 mth on 1st line	0		0	no	no	no	yes	yes	no	>=12	no	no	yes	done	Neg	100-199	100-199	done	Pos	Neg	done		not done	done	improved	F	pulmonary TB	0	2	CMC Coleah	2	0
100_200	no	>=6 g/dl	304	7	1st line	pulmonary TB	acute kidney injury		0	Matam	HIV known <4 wks		premier ligne	<6 mth on 1st line	<6 months	<6 mth on 1st line			0		no	no	yes	no	no	>=12	no	no	yes	done	Neg	200-349	200-349	done	Pos	Neg	done			done	improved	F	pulmonary TB	0	2	CMC Coleah	2	0
100_200	yes	>=6 g/dl	21	12	2nd line	pulmonary TB	sepsis	hypovolaemic shock	1	Matam	HIV known >4 wks	40-999	2nd line	2nd line	>12 months	2nd line	1		0	yes	no	no	yes	no	no	>=12	no	yes	yes	done	Neg	<100	<50	done	Pos	Neg	done	Neg	done	done	deceased	M	pulmonary TB	0	2	CMC Coleah	1	1	3
<100	no	>=6 g/dl	16	5	1st line	pulmonary TB		respiratory failure	1	Matam	HIV known >4 wks		premier ligne	<6 mth on 1st line	<6 months	<6 mth on 1st line	0		0	no	no	no	yes	yes	yes	>=12	no	no	yes	done	Neg	<100	<50	not done		Neg	done		not done	done	deceased	F	pulmonary TB	0	2	CMC Coleah	2	1
<100		>=6 g/dl	581	1	2nd line	pulmonary TB	acute kidney injury	respiratory failure	1	Matam	HIV known >4 wks	<40/ND	2nd line	2nd line	>12 months	2nd line			0	no	no		yes	yes		>=12	yes	no	yes	done	Pos	>350	>500	done	Pos	Neg	done		not done		deceased	F	pulmonary TB	0	2	CMC Coleah	2	1	3
<100	no	>=6 g/dl	30	7	2nd line	chronic diar	other		0	Matam	HIV known >4 wks	40-999	2nd line	2nd line	>12 months	2nd line	1		0	no	no	no	no	yes	no	>=12	no	no	no	done	Neg	<100	<50	done	Neg	Neg	done	Neg	done	done	improved	M	0	0	2	CMC Flamboyant	1	1	3
<100	no	>=6 g/dl	4	22	no ART	cryptococcal meningitis	bacterial pneumonia		0	Flamboyant	HIV known >4 wks	40-999	premier ligne	<6 mth on 1st line	6-12 months	>6 mth on 1st line	1	0	0	yes	no	no	yes	yes	no	>=12	no	no	no	done	Neg	<100	<50	done	Neg	Pos	done	Pos	done	done	improved	F	0	0	2	CMC Flamboyant	2	1	3
<100	yes	>=6 g/dl	30	8	2nd line	pneumonia	chronic diar		0	Matam	HIV known >4 wks	40-999	2nd line	2nd line	>12 months	2nd line	1		0	no	no	no	yes	yes	yes	>=12	no	no	no	done	Neg	<100	<50	done	Neg	Neg	done	Neg	done	done	improved	M	0	0	2	CMC Flamboyant	1	1	3
<100	yes	>=6 g/dl	4	8	2nd line	other	chronic diar		0	Matam	HIV known >4 wks	>50.000	2nd line	2nd line	>12 months	2nd line	1		0	yes	no	no	no	yes	no	>=12	no	no	yes	done	Neg	<100	<50	done	Neg	Neg	done	Neg	done	done	improved	M	0	0	2	CMC Flamboyant	1	1	3
<100	no	>=6 g/dl	10	4	1st line	chronic diar	candidiasis		0	Flamboyant	HIV known >4 wks		premier ligne	<6 mth on 1st line	6-12 months	>6 mth on 1st line	1	0	0		no	no	yes	no	no	>=12	no	no	no	done	Neg	<100	<50	done	Neg	Neg	done		not done	done	improved	F	0	0	2	CMC Flamboyant	2	1	3
<100	no	>=6 g/dl	28	8	1st line	CMV	candidiasis		0	Matam	HIV known <4 wks	>50.000	premier ligne	<6 mth on 1st line	<6 months	<6 mth on 1st line	1	0	0	yes	no	no	no	yes	no	>=12	no	no	yes	done	Neg	<100	<50	done	Neg	Neg	done		not done	done	improved	F	0	0	2	CMC Flamboyant	2	1	4
<100	yes	>=6 g/dl	4	2	1st line	kaposi sarcoma			0	Autre	HIV known >4 wks	>50.000	premier ligne	<6 mth on 1st line	<6 months	<6 mth on 1st line	1	0	0	yes	no	no	no	yes	no	>=12	no	no	yes	done	Neg	<100	<50	done	Neg	Neg	done		not done	done	improved	F	0	0	2	CMC Flamboyant	2	1	4
<100	yes	>=6 g/dl	4	36	1st line	kaposi sarcoma			0	Matam	HIV known >4 wks	>50.000	premier ligne	<6 mth on 1st line	<6 months	<6 mth on 1st line	1	0	0	yes	no	no	yes	yes	no	>=12	no	no	yes	done	Neg	<100	<50	done	Neg	Neg	done		not done	done	improved	F	0	0	2	CMC Flamboyant	2	1	4
<100	yes	>=6 g/dl	42	8	2nd line	chronic diar	other		0	Matam	HIV known >4 wks	>50.000	2nd line	2nd line	>12 months	2nd line	1		0	yes	no	no	no	yes	no	>=12	no	no	yes	done	Neg	<100	<50	not done		Neg	done		not done	done	improved	M	0	0	2	CMC Flamboyant	1	1	3
<100	yes	>=6 g/dl	5	11	1st line	PCP	kaposi sarcoma		0	Matam	HIV known >4 wks		premier ligne	<6 mth on 1st line	6-12 months	>6 mth on 1st line	0		0	no	no	no	yes	no	yes	>=12	no	no	yes	done	Neg	<100	<50	not done		Neg	done		not done	done	improved	M	0	0	2	CMC Flamboyant	2	1	4
200-500	no	> 7g/dL	378	10		malaria			0		HIV known >4 wks		2nd line	2nd line	>12 months	2nd line			0		yes	no	no	no	no	>=12	no	no	no	done	Neg	>350	350-499	done	Neg	Neg	done			done	improved	F	0	0	2	CMC Flamboyant	2	1	4
100_200		>=6 g/dl		15	1st line	cryptococcal meningitis			0	Flamboyant	HIV known >4 wks		premier ligne	<6 mth on 1st line		<6 mth on 1st line			0		no					>=12		yes		done	Neg					Pos	done	Pos	done		improved	F	0	0	2	CMC Flamboyant	2	1	3
<100	no		5	10	1st line	cryptococcal meningitis	acute kidney injury	respiratory failure	1	Matam	HIV known >4 wks		premier ligne	<6 mth on 1st line	6-12 months	>6 mth on 1st line	1	0	0	no	no	no	yes	no	no	>=12	no	no	yes	done	Pos	<100	<50	done	Neg	Pos	done	Pos	done	done	deceased	F	0	0	2	CMC Flamboyant	2	1	3
<100	no	>=6 g/dl	13	31	1st line	Toxoplasmose	toxic hepatitis	other	1	Matam	HIV known >4 wks	>50.000	premier ligne	<6 mth on 1st line	6-12 months	>6 mth on 1st line	1	0	0	yes	no	no	no	no	no	<12	no	no	yes	not done		<100	<50	not done		Neg	done	Neg	done	done	deceased	M	0	1	2	CMC Flamboyant	1	1	3
	no	>=6 g/dl		4	1st line	PCP		respiratory failure	1	Matam	HIV known >4 wks		premier ligne	<6 mth on 1st line	>12 months	>6 mth on 1st line			0	yes	no	no	yes	yes	no	>=12	no	no	yes	done	Neg			not done		Neg	done		not done		deceased	M	0	0	2	CMC Flamboyant	1	1	3
			42						0	Matam							1		0													<100	<50									M	0	0	2	CMC Flamboyant	1	1	3
200-500	no	> 7g/dL	134	26		TB meningitis	other		0		HIV known <4 wks		premier ligne	<6 mth on 1st line	<6 months	<6 mth on 1st line			0	no	no	no	no	no	no	<12	yes	no		done	Pos	100-199	100-199	done	Pos	Neg	done		not done	not done	improved	M	TB meningitis	0	2	CMC Flamboyant	1	1	4
<100	no	>=6 g/dl	17	16	1st line	TB meningitis	Toxoplasmose		0	Matam	HIV known >4 wks		premier ligne	<6 mth on 1st line	>12 months	>6 mth on 1st line	0		0	yes	no	no	yes	yes	no	>=12	yes	yes	yes	done	Neg	<100	<50	done	Pos	Neg	done	Neg	done	done	improved	M	TB meningitis	1	2	CMC Flamboyant	1	1	3
<100	no	<6 g/dl		33	1st line	TB meningitis	candidiasis		0	Flamboyant	HIV known >4 wks		premier ligne	<6 mth on 1st line	<6 months	<6 mth on 1st line	1	0	0	yes	no	no	yes	no	no		no	no	yes	done	Pos			done	Neg	Neg	done		not done	done	improved	M	TB meningitis	0	2	CMC Flamboyant	1	1	3
200-500	no	>=6 g/dl	226	22	1st line	TB meningitis	Toxoplasmose	respiratory failure	1	Matam	HIV known >4 wks	<40/ND	premier ligne	<6 mth on 1st line	>12 months	>6 mth on 1st line	0		0	no	no	no	no	no	no	>=12	no	no	yes	done	Pos	200-349	200-349	not done		Neg	done		not done	done	deceased	F	TB meningitis	1	2	CMC Flamboyant	2	1	3
		>=6 g/dl	22	53	1st line	TB meningitis	bloody diar		1	Matam	HIV known <4 wks		premier ligne	<6 mth on 1st line	>12 months	>6 mth on 1st line			0	yes	no					>=12				done	Neg	<100	<50			Neg	done				deceased	F	TB meningitis	0	2	CMC Flamboyant	2	0
	yes	>=6 g/dl	318	12	no ART	clinical TB	candidiasis		0	Matam	HIV known >4 wks		no ART	not started	not started	not initiated	1		0	no	no	no	yes	yes	no	>=12	no	no	no	done	Neg	200-349	200-349	done	Neg	Neg	done		not done	not done	improved	F	clinical TB	0	2	CMC Flamboyant	2	0
	no	>=6 g/dl	11	16	1st line	clinical TB	sepsis	respiratory failure	1	Matam	HIV known >4 wks		premier ligne	<6 mth on 1st line	>12 months	>6 mth on 1st line	0		0	yes	no	no	yes	yes	no	>=12	no	no	no	done	Neg	<100	<50	done	Neg	Neg	done		not done	done	deceased	F	clinical TB	0	2	CMC Flamboyant	2	1	3
	yes	>=6 g/dl	341	22	1st line	TB on treatment	other		0	Matam	HIV known >4 wks	40-999	premier ligne	<6 mth on 1st line	>12 months	>6 mth on 1st line	0		0	no	no	no	no	no	no	>=12	no	no	no	done	Neg	200-349	200-349	done	Neg	Neg	done	Neg	done	done	improved	F	miliary TB	0	2	CMC Flamboyant	2	1	3
<100	no	<6 g/dl	195	30		toxic hepatitis	TB on treatment		0	Matam	HIV known >4 wks		premier ligne	<6 mth on 1st line	<6 months	<6 mth on 1st line			0	no	no	no	yes	yes	no		no	no	no	done	Pos	100-199	100-199	done	Neg	Neg	done	Neg	done	done	improved	F	miliary TB	0	2	CMC Flamboyant	2	1	3
	yes	>=6 g/dl	484	4	1st line	miliary TB	kaposi sarcoma		0	Matam	HIV known >4 wks		premier ligne	<6 mth on 1st line	>12 months	>6 mth on 1st line	0		0	no	yes	no	yes	no	yes	>=12	no	no	no	done	Neg	>350	350-499	done	Neg	Neg	done		not done	done	improved	F	miliary TB	0	2	CMC Flamboyant	2	1	3
200-500	yes	>=6 g/dl		15	3rd line	miliary TB	Toxoplasmose		0	Matam	HIV known >4 wks	>50.000	2nd line	2nd line	>12 months	2nd line	1		0	yes	yes	no	no	yes	no	>=12	no	yes	no	done	Neg			done	Neg	Neg	done		not done	done	improved	M	miliary TB	1	2	CMC Flamboyant	1	1	3
<100	yes	<6 g/dl	15	9	1st line	miliary TB	candidiasis		0	Flamboyant	HIV known >4 wks	40-999	premier ligne	<6 mth on 1st line	>12 months	>6 mth on 1st line	1	0	0	yes	no	no	yes	yes	no	>=12	no	no	yes	done	Pos	<100	<50	done	Neg	Neg	done		not done	done	improved	F	miliary TB	0	2	CMC Flamboyant	2	1	3
<100	yes	>=6 g/dl	22	4	1st line	chronic diar	TB on treatment		0	Matam	HIV known >4 wks		premier ligne	<6 mth on 1st line		<6 mth on 1st line			0	no	no	no	yes	no	yes	>=12	no	no	yes	not done		<100	<50	done	Neg	Neg	done		not done	done	improved	M	miliary TB	0	2	CMC Flamboyant	1	0
	no	>=6 g/dl	60	7	2nd line	chronic diar	TB on treatment		0	Matam			2nd line	2nd line		2nd line	1		0	no	no	no	no	yes	no	>=12	no	no	no	not done		<100	50-99	not done		Neg	done		not done	done	improved	M	miliary TB	0	2	CMC Flamboyant	1	1	3
<100	no	>=6 g/dl	25	15	1st line	toxic hepatitis	TB on treatment	CNS pathology	1	Matam	HIV known >4 wks		premier ligne	<6 mth on 1st line	<6 months	<6 mth on 1st line	0		0	no	no	no	no	no	yes	>=12	no	no	yes	done	Neg	<100	<50	done	Neg	Neg	done		not done	not done	deceased	M	miliary TB	0	2	CMC Flamboyant	1	1	4
	yes	>=6 g/dl	4	5	1st line	TB on treatment	other	respiratory failure	1	Matam	HIV known >4 wks		premier ligne	<6 mth on 1st line	>12 months	>6 mth on 1st line	1	0	0	yes	yes	no	yes	yes	yes	<12	yes	no	yes	done	Neg	<100	<50	done	Neg	Neg	done	Neg	done	done	deceased	F	miliary TB	0	2	CMC Flamboyant	2	1	3
100_200	yes	>=6 g/dl	55	13	1st line	chronic kidney failure	miliary TB	respiratory failure	1	Matam	HIV known >4 wks	>50.000	premier ligne	<6 mth on 1st line	<6 months	<6 mth on 1st line	1	0	0	no	no	no	no	no	no	>=12	no	no	no	not done		<100	50-99	not done			not done		not done	done	deceased	F	miliary TB	0	2	CMC Flamboyant	2	1	3
<100	no	>=6 g/dl	62	3	no ART	pulmonary TB			0		HIV known >4 wks		no ART	not started	not started	not initiated			0	no	no	no	yes	no	no		no	no	yes	done	Pos	<100	50-99	done	Pos	Neg	done	Neg	done	not done	improved	M	pulmonary TB	0	2	CMC Flamboyant	1	1	4
	yes	>=6 g/dl	186	6	1st line	pulmonary TB			0	Flamboyant	HIV known >4 wks		premier ligne	<6 mth on 1st line		<6 mth on 1st line	1	0	0	yes	no	no	no	yes	yes	>=12	no	no	yes	not done		100-199	100-199	done	Pos	Neg	done	Neg	done	done	improved	F	pulmonary TB	0	2	CMC Flamboyant	2	1	2
<100	no	>=6 g/dl	67	51	1st line	pulmonary TB	chronic kidney failure		0	Matam	HIV known >4 wks		premier ligne	<6 mth on 1st line	<6 months	<6 mth on 1st line	0		0	no	no	no	no	no	no	>=12	no	yes	no	done	Neg	<100	50-99	done	Neg	Neg	done		not done	done	improved	F	pulmonary TB	0	2	CMC Flamboyant	2	0
>500	yes	>=6 g/dl	266	34	1st line	pulmonary TB			0	Matam	HIV known >4 wks		premier ligne	<6 mth on 1st line	6-12 months	>6 mth on 1st line	0		0	yes	yes	no	no	no	no	>=12	no	no	yes	done	Pos	200-349	200-349	done	Pos	Neg	done		not done	done	improved	F	pulmonary TB	0	2	CMC Flamboyant	1	1	3
	yes	<6 g/dl	8	9	no ART	pulmonary TB	sepsis		0	Matam	HIV known >4 wks		no ART	not started	not started	not initiated	1		0		no	no	yes	yes	no	>=12	no	no	yes	done	Pos	<100	<50	done	Neg	Neg	done		not done	done	improved	M	pulmonary TB	0	2	CMC Flamboyant	1	0
<100	no	<6 g/dl	38	70	1st line	pulmonary TB	chronic kidney failure		0	Matam	HIV known <4 wks		no ART	not started	not started	<6 mth on 1st line			1		no	no	yes	yes	no	>=12	no	no	yes	done	Neg	<100	<50	not done		Neg	done		not done	done	improved	F	pulmonary TB	0	2	CMC Flamboyant	2	0
< 100	no	< 7g/dL	72	14		pulmonary TB			0		HIV known >4 wks		premier ligne	<6 mth on 1st line	>12 months	>6 mth on 1st line			0	yes	yes	no	yes	yes	yes	>=12	no	no	yes	not done		<100	50-99	done	Pos		not done			done	improved	F	pulmonary TB	0	2	CMC Flamboyant	2	1	3
		>=6 g/dl	54	31	1st line	pulmonary TB	acute kidney injury		0	Matam	HIV known >4 wks	<40/ND	premier ligne	<6 mth on 1st line	>12 months	>6 mth on 1st line			0	yes	no					>=12				done	Pos	<100	50-99			Neg	done	Neg	done		improved	F	pulmonary TB	0	2	CMC Flamboyant	2	1	3
		<6 g/dl	370	9	1st line	pulmonary TB			0	Matam	HIV known >4 wks		premier ligne	<6 mth on 1st line	<6 months	<6 mth on 1st line			0	yes	no					>=12	no	no	no	done	Pos	>350	350-499					Neg	done		improved	F	pulmonary TB	0	2	CMC Flamboyant	2	1	3
<100	no	>=6 g/dl	7	15	1st line	pulmonary TB	acute kidney injury	respiratory failure	1	Matam	HIV known >4 wks		premier ligne	<6 mth on 1st line	<6 months	<6 mth on 1st line			0	no	no	no	yes	yes	no	>=12	no	no	yes	done	Pos	<100	<50	done	Neg	Neg	done	Neg	done	not done	deceased	M	pulmonary TB	0	2	CMC Flamboyant	1	0
	no	>=6 g/dl	257	24	1st line	PCP	pulmonary TB	respiratory failure	1	Matam	HIV known >4 wks	<40/ND	premier ligne	<6 mth on 1st line	>12 months	>6 mth on 1st line	0		0	no	no	no	yes	no	no	>=12	no	no	no	done	Neg	200-349	200-349	done	Neg	Neg	done	Neg	done	done	deceased	F	pulmonary TB	0	2	CMC Flamboyant	2	1	3
	yes	<6 g/dl	76	23	1st line	pulmonary TB	chronic diar	respiratory failure	1	Matam	HIV known <4 wks		no ART	not started	not started	<6 mth on 1st line			1	no	yes	no	no	yes	no	>=12	no	no	yes	done	Pos	<100	50-99	done	Pos	Neg	done		not done	done	deceased	F	pulmonary TB	0	2	CMC Flamboyant	2	0
unknown	yes	> 7g/dL		1		MDR TB		respiratory failure	1		HIV known <4 wks		no ART	not started	not started	not initiated			0	no	no	no	yes	yes	yes	>=12	no	no		done	Pos			done	Pos	Neg	done			not done	deceased	F	MDR TB	0	2	CMC Flamboyant	2	0
	no	>=6 g/dl	11	30	no ART	other	candidiasis		0	Matam	HIV known <4 wks		no ART	not started	not started	not initiated	1		0	no	no	no	no	no	no	>=12	no	no	yes	done	Neg	<100	<50	done	Neg	Pos	done	Pos	done	not done	improved	F	0	0	2	CMC Matam	2	1	3
100_200	no	>=6 g/dl	167	20	1st line	bacterial meningitis	candidiasis		0	Matam	HIV known >4 wks		premier ligne	<6 mth on 1st line	<6 months	<6 mth on 1st line	0		0	no	no	no	no	yes	no	>=12	yes	no	no	not done		100-199	100-199	done	Pos	Neg	done	Neg	done	not done	improved	M	0	0	2	CMC Matam	1	1	3
	no	>=6 g/dl	68	5	1st line	Toxoplasmose	candidiasis		0	Matam	HIV known <4 wks		premier ligne	<6 mth on 1st line	<6 months	<6 mth on 1st line	1	0	0	no	yes	no	no	no	no	>=12	no	no	yes	done	Neg	<100	50-99	done	Neg	Neg	done		not done	not done	improved	M	0	1	2	CMC Matam	1	1	1
unknown	no	>=6 g/dl		11	no ART	pneumonia			0	Matam	exposed child		no ART	not started	not started	not initiated			0		no	no	no	no	no		no	no	no	not done				done	Neg		not done		not done	not done	improved	F	0	0	2	CMC Matam	2	1	1
>500	no	>=6 g/dl	278	7	1st line	non bloody diar	candidiasis		0	Matam	HIV known >4 wks		premier ligne	<6 mth on 1st line	>12 months	>6 mth on 1st line	1	0	0	yes	no	no	no	yes	yes	>=12	no	no	no	not done		200-349	200-349	not done			not done		not done	not done	improved	F	0	0	2	CMC Matam	2	1	4
> 500	no	> 7g/dL	1104	3		malaria			0		HIV known >4 wks		premier ligne	<6 mth on 1st line	>12 months	>6 mth on 1st line			0	no	no	no	no	no	no	>=12	no	no	no	not done		>350	>500	not done		Neg	done			not done	improved	F	0	0	2	CMC Matam	2	1	3
unknown	no	> 7g/dL		2		pneumonia	PCP		0	Matam	exposed child		no ART	not started	not started	not initiated			0	no	yes	no	yes	yes	yes	>=12	no	no	no	not done				not done			not done			not done	improved	F	0	0	2	CMC Matam	2	1	1
<100	yes	>=6 g/dl	26	8	1st line	Toxoplasmose	scabies		0	Matam	HIV known >4 wks	>50.000	premier ligne	<6 mth on 1st line	<6 months	<6 mth on 1st line	1	0	0	no	no	no	no	yes	no	>=12	no	no	no	done	Neg	<100	<50	done	Neg	Pos	done	Neg	done	done	improved	F	0	1	2	CMC Matam	2	1	1
	no	>=6 g/dl	657	18	1st line	heart failure	candidiasis		0	Matam	HIV known >4 wks		premier ligne	<6 mth on 1st line	>12 months	>6 mth on 1st line			0	yes	no	no	yes	no	no	>=12	no	no	yes	done	Neg	>350	>500	done	Neg	Neg	done	Neg	done	done	improved	F	0	0	2	CMC Matam	2	1	1
	no	>=6 g/dl	434	9	1st line	Toxoplasmose	other		0	Matam	HIV known <4 wks		no ART	not started	not started	<6 mth on 1st line	1		1	no	yes	no	no	no	no	>=12	no	no	no	not done		>350	350-499	done	Neg	Neg	done	Neg	done	done	improved	F	0	1	2	CMC Matam	2	1	3
	yes	>=6 g/dl	127	9	1st line	pneumonia			0	Matam	HIV known <4 wks		no ART	not started	not started	<6 mth on 1st line	0		1		yes	no	no	no	no	>=12	no	no	yes	done	Neg	100-199	100-199	done	Neg	Neg	done		not done	done	improved	F	0	0	2	CMC Matam	2	1	3
>500	no	<6 g/dl	724	29	1st line	chronic kidney failure	other		0	Matam	HIV known >4 wks	<40/ND	premier ligne	<6 mth on 1st line	>12 months	>6 mth on 1st line	0		0	no	no	no	yes	no	no	>=12	no	no	yes	done	Pos	>350	>500	done	Neg	Neg	done		not done	done	improved	F	0	0	2	CMC Matam	2	1	4
200-500	no	<6 g/dl	386	7	1st line	acute kidney injury	CMV		0	Matam	HIV known >4 wks		premier ligne	<6 mth on 1st line	6-12 months	>6 mth on 1st line	1	0	0	yes	no	no	no	yes	no	>=12	no	no	yes	done	Neg	>350	350-499	done	Neg	Neg	done		not done	done	improved	M	0	0	2	CMC Matam	1	1	2
100_200	no	>=6 g/dl	326	12	1st line	chronic diar	other		0	Matam	HIV known >4 wks		premier ligne	<6 mth on 1st line	<6 months	<6 mth on 1st line	1	0	0	yes	no	no	yes	yes	no	>=12	no	no	yes	done	Neg	200-349	200-349	done	Neg	Neg	done		not done	done	improved	F	0	0	2	CMC Matam	2	1	3
<100	yes	>=6 g/dl	24	8	no ART	chronic diar			0	Matam	HIV known >4 wks		no ART	not started	not started	not initiated	1		0	no	yes	no	no	no	yes	>=12	no	no	yes	done	Neg	<100	<50	done	Neg	Neg	done		not done	done	improved	M	0	0	2	CMC Matam	2	1	3
	yes	>=6 g/dl	10	28	1st line	Toxoplasmose	other		0	Matam	HIV known <4 wks		no ART	not started	not started	<6 mth on 1st line	1		1	no	yes	no	yes	no	no	>=12	yes	no	yes	done	Neg	<100	<50	done	Neg	Pos	done		not done	done	improved	F	0	1	2	CMC Matam	2	1	1
200-500	no	>=6 g/dl	222	5	2nd line	acute kidney injury	acute kidney injury		0	Matam	HIV known >4 wks	>50.000	2nd line	2nd line	>12 months	2nd line	1		0	no	yes	no	yes	yes	no	>=12	no	no	no	done	Pos	200-349	200-349	not done		Pos	done		not done	done	improved	F	0	0		CMC Matam	2	1	2
	no	>=6 g/dl	462	4	1st line	PCP	heart failure		0	Matam	HIV known >4 wks	<40/ND	premier ligne	<6 mth on 1st line	>12 months	>6 mth on 1st line			0	no	no	no	yes	no	yes	>=12	no	no	no	done	Neg	>350	350-499	not done		Neg	done		not done	done	improved	M	0	0	2	CMC Matam	1	1	3
	yes	>=6 g/dl	26	31	1st line	Toxoplasmose	candidiasis		0	Matam	HIV known <4 wks		no ART	not started	not started	<6 mth on 1st line	1		1		no	no	yes	no	yes	>=12	no	yes	yes	not done		<100	<50	not done		Neg	done		not done	done	improved	F	0	1	2	CMC Matam	2	1	3
<100	no	>=6 g/dl	88	3	1st line	other			0	Matam	HIV known >4 wks		premier ligne	<6 mth on 1st line	>12 months	>6 mth on 1st line	1	0	0	no	no	no	no	no	no		no	no	no	done	Neg	<100	50-99	done	Neg		not done		not done	done	improved	F	0	0	2	CMC Matam	2	1	3
100_200	no	>=6 g/dl	176	12	2nd line	chronic diar	acute kidney injury		0	Matam	HIV known >4 wks		2nd line	2nd line	>12 months	2nd line	1		0	no	no	no	no	yes	no	>=12	no	no	yes	not done		100-199	100-199	done	Neg		not done		not done	done	improved	F	0	0	2	CMC Matam	2	1	2
	yes	>=6 g/dl	808	8	1st line	other	bacterial pneumonia		0	Matam	exposed child		premier ligne	<6 mth on 1st line	<6 months	<6 mth on 1st line	1	0	0	yes	no	no	yes	yes	no		no	no	yes	not done		>350	>500	done	Neg		not done		not done	done	improved	M	0	0	2	CMC Matam	1	1	1
>500	no	<6 g/dl	76	6	1st line	PCP	bacterial pneumonia		0	Matam	HIV known >4 wks		premier ligne	<6 mth on 1st line	6-12 months	>6 mth on 1st line	0		0	no	no	no	yes	yes	yes	>=12	no	no	yes	not done		<100	50-99	done	Neg		not done		not done	done	improved	M	0	0	2	CMC Matam	1	1	4
<100	no	>=6 g/dl	20	12	2nd line	Toxoplasmose	other		0	Matam	HIV known >4 wks	>50.000	2nd line	2nd line	>12 months	2nd line	1		0	no	no	no	no	no	yes	>=12	yes	yes	yes	not done		<100	<50	done	Neg		not done		not done	done	improved	F	0	1	2	CMC Matam	2	1	3
200-500	no	< 7g/dL	333	7		malaria			0		HIV known >4 wks	<40/ND	premier ligne	<6 mth on 1st line	>12 months	>6 mth on 1st line	0		0		yes	no	yes	no	yes	>=12	no	no	no	done	Neg	200-349	200-349	done	Neg	Neg	done			done	improved	F	0	0	2	CMC Matam	2	1	1
200-500	no	> 7g/dL	345	3		malaria			0		HIV known >4 wks		premier ligne	<6 mth on 1st line	>12 months	>6 mth on 1st line			0	yes	yes	no	no	yes	yes	>=12	no	no	no	done	Neg	200-349	200-349	done	Neg	Neg	done			done	improved	F	0	0	2	CMC Matam	2	1	3
	no	>=6 g/dl		7	1st line	chronic diar			0	Matam	HIV known <4 wks		no ART	not started	not started	<6 mth on 1st line	1		1	no	no	no	yes	yes	no	>=12	no	no	yes	done	Neg			done	Neg	Neg	done			done	improved	F	0	0	2	CMC Matam	2	1	3
100_200		>=6 g/dl	161	16	2nd line	viral hepatitis			0	Matam	HIV known >4 wks	<40/ND	premier ligne	<6 mth on 1st line	>12 months	2nd line		1	0		no					>=12	no			done	Neg	100-199	100-199	not done		Neg	done		not done		improved	M	0	0	2	CMC Matam	1	1	3
	no	>=6 g/dl		4	no ART	chronic diar	candidiasis		0	Matam	HIV known <4 wks		no ART	not started	not started	not initiated			0		no	no	yes	yes	yes	>=12	no	no	yes	not done				not done			not done		not done		improved	F	0	0	2	CMC Matam	2	1	3
		>=6 g/dl		14	1st line	candidiasis	sepsis		0	Matam	HIV known <4 wks		no ART	not started	not started	<6 mth on 1st line			1	no	no		no	yes	yes	>=12	no	no	yes	done	Neg					Neg	done				improved	F	0	0	2	CMC Matam	2	1	3
<100	no	<6 g/dl	42	3	no ART	Toxoplasmose	anaemia	hypovolaemic shock	1	Matam	HIV known <4 wks		no ART	not started	not started	not initiated	1		0	no	yes	no	yes	yes	no	>=12	no	yes	yes	done	Neg	<100	<50	done	Neg	Neg	done	Neg	done	not done	deceased	F	0	1	2	CMC Matam	2	0
<100	yes	<6 g/dl	140	8	no ART	PCP	anaemia	respiratory failure	1	Matam	HIV known >4 wks		premier ligne	<6 mth on 1st line	<6 months	<6 mth on 1st line	1	0	0	no	no	no	yes	yes	no	>=12	no	yes	yes	done	Pos	100-199	100-199	done	Pos	Neg	done	Neg	done	not done	deceased	M	0	0	2	CMC Matam	1	1	3
	yes	>=6 g/dl	35	1	no ART	anaemia	Toxoplasmose	respiratory failure	1	Matam	HIV known <4 wks		no ART	not started	not started	not initiated	1		0	no	no	no	yes	no	no	>=12	yes	yes	yes	done	Pos	<100	<50	done	Pos	Neg	done	Neg	done	not done	deceased	F	0	1	2	CMC Matam	2	0
<100	no	>=6 g/dl	47	17	1st line	Toxoplasmose		respiratory failure	1	Matam	HIV known >4 wks		premier ligne	<6 mth on 1st line	<6 months	<6 mth on 1st line	0		0	no	no	no	no	no	no	>=12	no	no	no	not done		<100	<50	done	Neg	Neg	done	Neg	done	not done	deceased	F	0	1	2	CMC Matam	2	1	3
<100	yes	>=6 g/dl	73	10	1st line	chronic kidney failure	sepsis	respiratory failure	1	Matam	HIV known >4 wks		premier ligne	<6 mth on 1st line	<6 months	<6 mth on 1st line	0		0	no	no	no	yes	yes	yes	>=12	no	no	yes	done	Pos	<100	50-99	not done		Neg	done	Neg	done	not done	deceased	F	0	0	2	CMC Matam	2	1	3
<100	no	>=6 g/dl	65	5	1st line	acute kidney injury	toxic hepatitis	CNS pathology	1	Matam	HIV known >4 wks		premier ligne	<6 mth on 1st line	<6 months	<6 mth on 1st line	0		0	yes	no	no	no	yes	yes	>=12	no	no	no	done	Neg	<100	50-99	done	Neg	Neg	done		not done	not done	deceased	F	0	0	2	CMC Matam	2	1	3
100_200	no	<6 g/dl	113	21	1st line	chronic kidney failure		respiratory failure	1	Matam	HIV known <4 wks		no ART	not started	not started	<6 mth on 1st line	1		1	no	no	no	yes	no	yes	>=12	no	no	yes	done	Neg	100-199	100-199	done	Neg	Neg	done		not done	not done	deceased	M	0	0	2	CMC Matam	1	0
	no	<6 g/dl	299	3	1st line	chronic kidney failure	other	respiratory failure	1	Matam	HIV known >4 wks		premier ligne	<6 mth on 1st line	>12 months	>6 mth on 1st line	0		0	no	no	no	no	no	no	>=12	no	no	no	not done		200-349	200-349	done	Neg	Neg	done		not done	not done	deceased	F	0	0	2	CMC Matam	2	1	4
	no	<6 g/dl	11	1	no ART	PCP	anaemia	respiratory failure	1	Matam	HIV known <4 wks		no ART	not started	not started	not initiated			0	no	no	no	yes	no	no	>=12	no	no	yes	not done		<100	<50	not done		Neg	done		not done	not done	deceased	M	0	0	2	CMC Matam	1	0
<100	yes	>=6 g/dl	91	2	2nd line	chronic diar		hypovolaemic shock	1	Matam	HIV known >4 wks	>50.000	2nd line	2nd line	6-12 months	2nd line			0	no	no	no	no	yes	no	>=12	no	no	yes	done	Neg	<100	50-99	not done			not done		not done	not done	deceased	F	0	0	2	CMC Matam	2	1	4
100_200	no	>=6 g/dl		3	1st line	pneumonia	cholecystitis	respiratory failure	1	Matam	exposed child		premier ligne	<6 mth on 1st line	>12 months	>6 mth on 1st line			0	no	no	no	yes	no	no	>=12	no	no	no	not done				not done			not done		not done	not done	deceased	F	0	0	2	CMC Matam	2	1	3
< 100	no	< 7g/dL	1	4				other	1		HIV known >4 wks		2nd line	2nd line	>12 months	2nd line			0	no	no	no	no	no	yes	>=12	no	no	no	not done		<100	<50	not done			not done			not done	deceased	M	0	0	2	CMC Matam	1	1	3
	no	<6 g/dl	108	9	2nd line	Toxoplasmose		Sepsis	1	Matam	HIV known >4 wks		2nd line	2nd line	>12 months	2nd line	1		0	no	no	no	yes	no	no	>=12	no	no	yes	done	Pos	100-199	100-199	done	Neg	Neg	done	Neg	done	done	deceased	F	0	1	2	CMC Matam	2	1	2
	yes	>=6 g/dl		6	no ART	chronic diar	candidiasis	hypovolaemic shock	1	Matam	HIV known <4 wks		no ART	not started	not started	not initiated	1		0	no	no	no	no	no	yes	>=12	no	no	yes	done	Neg			done	Neg	Pos	done	Neg	done	done	deceased	M	0	0	2	CMC Matam	1	0
< 100	no	> 7g/dL	5	10		cryptococcal meningitis		respiratory failure	1		HIV known >4 wks		premier ligne	<6 mth on 1st line	>12 months	>6 mth on 1st line			0	yes	yes	no	yes	no	yes	>=12	yes	no	yes	done	Neg	<100	<50	done	Neg	Pos	done	Pos	done	done	deceased	M	0	0	2	CMC Matam	1	1	4
<100	no	>=6 g/dl	8	9	1st line	Toxoplasmose	other	Sepsis	1	Matam	HIV known >4 wks		premier ligne	<6 mth on 1st line	6-12 months	>6 mth on 1st line	1	0	0	no	no	no	yes	yes	no	>=12	no	yes	yes	done	Pos	<100	<50	not done		Pos	done	Neg	done	done	deceased	F	0	1	2	CMC Matam	2	1	3
<100	no	>=6 g/dl	47	4	1st line	acute kidney injury	Toxoplasmose	Sepsis	1	Matam	HIV known >4 wks	<40/ND	premier ligne	<6 mth on 1st line	>12 months	>6 mth on 1st line	0		0	yes	no	no	yes	no	no	>=12	no	no	no	done	Pos	<100	<50	done	Neg	Neg	done		not done	done	deceased	F	0	1	2	CMC Matam	2	1	3
<100	no	>=6 g/dl		52	2nd line	chronic diar	other	CNS pathology	1	Matam	HIV known >4 wks	>50.000	premier ligne			2nd line	1	0	0	no	no	no	no	yes	no	>=12	no	no	yes	done	Neg			done	Neg	Neg	done		not done	done	deceased	F	0	0	2	CMC Matam	2	1	1
100_200	no	>=6 g/dl	198	62	1st line	chronic kidney failure	toxic hepatitis	respiratory failure	1	Matam	HIV known >4 wks		premier ligne	<6 mth on 1st line	<6 months	<6 mth on 1st line	0		0	no	no	no	yes	no	yes	>=12	no	no	yes	not done		100-199	100-199	done	Neg	Neg	done		not done	done	deceased	F	0	0	2	CMC Matam	2	1	3
	yes	>=6 g/dl	114	3	1st line	sepsis		Sepsis	1	Matam	HIV known >4 wks		premier ligne	<6 mth on 1st line	>12 months	>6 mth on 1st line			0	yes	no	no	yes	yes	yes	>=12	no	no	yes	done	Pos	100-199	100-199	not done		Neg	done		not done	done	deceased	F	0	0	2	CMC Matam	2	1	4
	no	<6 g/dl		0	no ART	sepsis	anaemia	Sepsis	1	Matam	HIV known <4 wks		no ART	not started	not started	not initiated			0		yes	no	yes	no	yes	<12	no	no	yes	not done				not done			not done		not done	done	deceased	F	0	0	2	CMC Matam	2	0
100-200	no	> 7g/dL	69	6		pneumonia		Sepsis	1		HIV known <4 wks		no ART	not started	not started	not initiated			0	no	no	no	no	no	no	>=12	no	no	yes	done	Neg	<100	50-99	done	Neg	Neg	done			done	deceased	M	0	0	2	CMC Matam	1	1	4
100_200	no	>=6 g/dl		1	1st line	PCP		respiratory failure	1	Matam	HIV known >4 wks		premier ligne	<6 mth on 1st line	<6 months	<6 mth on 1st line			0	no	yes	no	yes	no	yes	>=12	no	no	yes	done	Neg			not done		Neg	done		not done		deceased	F	0	0	2	CMC Matam	2	1	4
<100		>=6 g/dl	11	8	1st line				1	Matam	HIV known >4 wks	<40/ND	premier ligne	<6 mth on 1st line	>12 months	>6 mth on 1st line			0	yes	no					<12		yes		done	Pos	<100	<50			Neg	done				deceased	M	0	0	2	CMC Matam	1	1	3
100_200	yes	<6 g/dl		0	1st line	sepsis	anaemia	other	1	Matam	HIV known >4 wks	<40/ND	premier ligne	<6 mth on 1st line	>12 months	>6 mth on 1st line			0	yes	yes	no	yes	no	no	>=12	no	no	yes	not done						Neg	done				deceased	F	0	0	2	CMC Matam	2	1	4
				0		other			1										0																						deceased	F	0	0	2	CMC Matam	2	1	4
	no	>=6 g/dl		1	1st line	heart failure			0	Matam	HIV known >4 wks	<40/ND	premier ligne	<6 mth on 1st line	>12 months	>6 mth on 1st line	0		0	no	no	no	no	no	yes	>=12	no	no	no	not done				not done			not done		not done	done	escaped	M	0	0	2	CMC Matam	1	1	3
100_200	no	>=6 g/dl	133	12	1st line	TB meningitis	Toxoplasmose		0		HIV known >4 wks	<40/ND	premier ligne	<6 mth on 1st line	>12 months	>6 mth on 1st line	1	0	0	yes	no	no	yes	no	no		no	no	no	done	Pos	100-199	100-199	done	Neg	Neg	done	Neg	done	not done	improved	F	TB meningitis	1	2	CMC Matam	2	1	3
	no	>=6 g/dl	93	14	no ART	TB meningitis	Toxoplasmose		0	Matam	HIV known <4 wks		no ART	not started	not started	not initiated	1		0	no	yes	no	yes	no	no	>=12	yes	no	yes	done	Pos	<100	50-99	done	Pos	Neg	done		not done	not done	improved	M	TB meningitis	1	2	CMC Matam	1	1	3
	yes	>=6 g/dl	156	13	no ART	TB meningitis	Toxoplasmose		0	Matam	HIV known <4 wks		no ART	not started	not started	not initiated	1		0	no	no	no	no	no	no	>=12	yes	no	yes	done	Neg	100-199	100-199	done	Pos	Neg	done	Neg	done	done	improved	M	TB meningitis	1	2	CMC Matam	1	1	3
< 100	no	< 7g/dL	41	21		TB meningitis	PCP		0		HIV known <4 wks		no ART	not started	not started	not initiated			0	no	yes	no	yes	no	no	>=12	yes	no	yes	done	Pos	<100	<50	done	Pos	Neg	done	Neg	done	done	improved	M	TB meningitis	0	2	CMC Matam	1	1	3
100-200	no	> 7g/dL	136	14		TB meningitis	Toxoplasmose		0		HIV known >4 wks			not started		not initiated			0		yes	no	yes	no	no	<12	yes	yes	yes	done	Neg	100-199	100-199	done	Neg	Neg	done	Neg	done	done	improved	M	TB meningitis	1	2	CMC Matam	1	1	3
< 100	no	> 7g/dL	52	14		TB meningitis	Toxoplasmose		0		HIV known <4 wks		no ART	not started	not started	not initiated	1		0	no	yes	no	no	yes	no	>=12	yes	yes		done	Neg	<100	50-99	done	Neg	Neg	done	Neg	done	done	improved	F	TB meningitis	1	2	CMC Matam	2	1	3
<100	no	>=6 g/dl	3	61	1st line	TB meningitis	Toxoplasmose		0		HIV known >4 wks		premier ligne	<6 mth on 1st line	<6 months	<6 mth on 1st line	1	0	0		no	no	yes	yes	no		no	no	no	not done		<100	<50	done	Pos	Neg	done	Neg	done	done	improved	F	TB meningitis	1	2	CMC Matam	2	1	4
<100	no	>=6 g/dl	31	36	1st line	TB meningitis	Toxoplasmose		0	Matam	HIV known >4 wks		premier ligne	<6 mth on 1st line		<6 mth on 1st line			0	yes	no	no	no	no	yes	<12	no	no	no	done	Pos	<100	<50	done	Neg		not done	Neg	done	done	improved	M	TB meningitis	1	2	CMC Matam	1	1	3
200-500	no	>=6 g/dl	152	17	1st line	TB meningitis	Toxoplasmose		0	Matam	HIV known <4 wks		premier ligne	<6 mth on 1st line	<6 months	<6 mth on 1st line			0	no	no	no	no	yes	yes		yes	yes	no	done	Neg	100-199	100-199	done	Neg	Neg	done		not done	done	improved	M	TB meningitis	1	2	CMC Matam	1	1	4
< 100	no	> 7g/dL	64	17		TB meningitis	Toxoplasmose		0				premier ligne	<6 mth on 1st line		>6 mth on 1st line			0		no	no	yes	yes	yes	<12	yes	yes	no	done	Pos	<100	50-99	done	Neg	Neg	done		not done	done	improved	F	TB meningitis	1	2	CMC Matam	2	1	3
<100	yes	<6 g/dl	219	10	1st line	TB meningitis	Toxoplasmose		0	Matam	HIV known >4 wks		premier ligne	<6 mth on 1st line	<6 months	<6 mth on 1st line	1	0	0	yes	yes	no	yes	yes	yes	<12	yes	no	yes	done	Neg	200-349	200-349	done	Neg	Neg	done		not done	done	improved	F	TB meningitis	1	2	CMC Matam	2	1	3
	no	>=6 g/dl	101	15	no ART	TB meningitis	Toxoplasmose		0	Matam	HIV known <4 wks		no ART	not started	not started	not initiated	1		0		no	no	no	no	no	>=12	yes	no	no	not done		100-199	100-199	done	Neg	Neg	done		not done	done	improved	M	TB meningitis	1	2	CMC Matam	1	1	4
	no	>=6 g/dl	32	17	no ART	TB meningitis	candidiasis		0	Matam	HIV known <4 wks		no ART	not started	not started	not initiated	1		0	no	no	no	yes	no	no	>=12	yes	no	yes	done	Pos	<100	<50	done	Neg		not done		not done	done	improved	M	TB meningitis	0	2	CMC Matam	2	1	4
100-200	no	Pas fait	626	6		TB meningitis	candidiasis	CNS pathology	1		HIV known >4 wks		premier ligne	<6 mth on 1st line	>12 months	>6 mth on 1st line	1	0	0	yes	no	no	no	yes	no	<12	no	no	no	done	Neg	>350	>500	done	Neg	Neg	done	Neg	done	not done	deceased	M	TB meningitis	0	2	CMC Matam	1	0
>500	no	>=6 g/dl	362	23	1st line	TB meningitis	chronic kidney failure	CNS pathology	1	Matam	HIV known >4 wks	<40/ND	premier ligne	<6 mth on 1st line	6-12 months	>6 mth on 1st line	1	0	0	no	no	no	yes	no	no	>=12	no	no	no	done	Neg	>350	350-499	done	Neg	Neg	done	Neg	done	done	deceased	F	TB meningitis	0	2	CMC Matam	2	1	3
<100	no	>=6 g/dl	58	2	1st line	TB meningitis	Toxoplasmose	hypovolaemic shock	1	Matam	HIV known >4 wks		premier ligne	<6 mth on 1st line	<6 months	<6 mth on 1st line			0	no	no	no	no	no	no	>=12	no	no	no	not done		<100	50-99	not done			not done		not done	done	deceased	F	TB meningitis	1	2	CMC Matam	2	1	4
<100		>=6 g/dl	11	18	1st line	TB meningitis	TB Meningitis		1	Matam	HIV known >4 wks		premier ligne	<6 mth on 1st line	<6 months	<6 mth on 1st line			0	no	no					<12	yes			done	Neg	<100	<50	done	Neg	Neg	done	Neg	done		deceased	F	TB meningitis	0	2	CMC Matam	2	1	4
	no	>=6 g/dl		23	2nd line	TB meningitis		respiratory failure	1	Matam	HIV known >4 wks		premier ligne	<6 mth on 1st line	>12 months	2nd line		1	0		no	no	no	yes		<12	yes	no	no	done	Neg			not done		Neg	done	Neg	done		deceased	F	TB meningitis	0	2	CMC Matam	2	1	4
<100	no	>=6 g/dl	148	54	1st line	clinical TB	Toxoplasmose		0	Matam	HIV known >4 wks		premier ligne	<6 mth on 1st line	<6 months	<6 mth on 1st line	0		0	no	no	no	yes	no	no	<12	no	yes	no	done	Neg	100-199	100-199	done	Neg	Neg	done	Neg	done	done	improved	F	clinical TB	1	2	CMC Matam	2	1	4
	yes	<6 g/dl	386	20	1st line	clinical TB	other		0	Matam	HIV known <4 wks		no ART	not started	not started	<6 mth on 1st line	1		1	no	yes	no	yes	yes	no	>=12	no	no	no	done	Neg	>350	350-499	done	Neg	Neg	done		not done	done	improved	M	clinical TB	0	2	CMC Matam	1	1	3
200-500	yes	>=6 g/dl	131	8	no ART	clinical TB			0	Matam	HIV known <4 wks		no ART	not started	not started	not initiated	1		0		no	no	yes	no	yes	>=12	no	no	yes	done	Neg	100-199	100-199	not done		Neg	done		not done	done	improved	F	clinical TB	0	2	CMC Matam	2	1	3
<100	yes	>=6 g/dl	18	9	no ART	PCP	clinical TB		0	Matam	HIV known <4 wks		no ART	not started	not started	not initiated	1		0	no	no	no	yes	no	no	>=12	no	no	yes	done	Neg	<100	<50	done	Neg		not done		not done	done	improved	M	clinical TB	0	2	CMC Matam	1	1	3
200-500	no	>=6 g/dl	488	16	no ART	clinical TB		Sepsis	1	Matam	HIV known <4 wks		no ART	not started	not started	not initiated			0	no	no	no	no	no	yes		no	yes	no	done	Neg	>350	350-499	not done		Neg	done			done	deceased	M	clinical TB	0	2	CMC Matam	1	0
>500	no	>=6 g/dl	293	2	1st line	miliary TB			0	ColÃ©ah	HIV known >4 wks	<40/ND	premier ligne	<6 mth on 1st line	>12 months	>6 mth on 1st line	0		0	no	no	no	no	no	yes	<12	no	no	no	done	Pos	200-349	200-349	done	Neg	Neg	done	Neg	done	not done	improved	M	miliary TB	0	2	CMC Matam	1	1	4
100_200	yes	>=6 g/dl	221	4	2nd line	TB on treatment	bacterial meningitis		0	Matam	HIV known >4 wks		2nd line	2nd line	>12 months	2nd line			0	no	no	no	no	yes	no	>=12	no	no	no	done	Neg	200-349	200-349	not done		Neg	done	Neg	done	not done	improved	F	miliary TB	0	2	CMC Matam	2	1	4
<100	no	<6 g/dl	3	30	2nd line	CMV	miliary TB		0	Matam	HIV known >4 wks	40-999	2nd line	2nd line	<6 months	2nd line	0		0	yes	no	no	yes	yes	no	>=12	no	no	yes	done	Neg	<100	<50	done	Neg	Neg	done		not done	not done	improved	F	miliary TB	0	2	CMC Matam	2	1	3
200-500	no	<6 g/dl	90	11	1st line	miliary TB	acute kidney injury		0	Matam	HIV known >4 wks		no ART	not started	not started	<6 mth on 1st line	0		1	no	no	no	yes	no	yes	>=12	no	no	yes	done	Pos	<100	50-99	done	Neg	Neg	done		not done	not done	improved	F	miliary TB	0	2	CMC Matam	2	0
<100	yes	>=6 g/dl	57	11	1st line	miliary TB	other		0	Matam	HIV known <4 wks		no ART	not started	not started	<6 mth on 1st line	1		1	no	no	no	no	yes	no	>=12	no	no	yes	done	Pos	<100	50-99	done	Neg		not done		not done	not done	improved	M	miliary TB	0	2	CMC Matam	2	1	3
<100	no	>=6 g/dl	17	26	2nd line	chronic diar	TB on treatment		0	Matam	HIV known >4 wks	>50.000	2nd line	2nd line	6-12 months	2nd line	1		0	no	no	no	no	yes	no	>=12	yes	no	yes	not done		<100	<50	done	Pos		not done		not done	not done	improved	F	miliary TB	0	2	CMC Matam	2	1	4
<100	no	>=6 g/dl	18	21	no ART	cryptococcal meningitis	TB on treatment		0	Matam	HIV known <4 wks		no ART	not started	not started	not initiated			0		yes	no	no	no	no	>=12	no	no	no	done	Neg	<100	<50	done	Neg	Pos	done	Pos	done	done	improved	F	miliary TB	0	2	CMC Matam	2	1	3
<100	no	>=6 g/dl	80	12	1st line	TB on treatment	acute kidney injury		0	Matam	HIV known >4 wks		premier ligne	<6 mth on 1st line	6-12 months	>6 mth on 1st line	0		0	no	no	no	yes	no	no	>=12	no	no	yes	done	Neg	<100	50-99	done	Neg	Neg	done	Neg	done	done	improved	M	miliary TB	0	2	CMC Matam	1	1	3
	yes	>=6 g/dl	33	15	1st line	TB on treatment	acute kidney injury		0	Tombolia	HIV known >4 wks		premier ligne	<6 mth on 1st line		<6 mth on 1st line	1	0	0		no	no	no	yes	no	>=12	no	no	yes	done	Pos	<100	<50	done	Neg	Neg	done	Neg	done	done	improved	M	miliary TB	0	2	CMC Matam	1	1	3
100_200	no	>=6 g/dl	193	19	2nd line	chronic diar	TB relapse		0	Matam	HIV known >4 wks		2nd line	2nd line	>12 months	2nd line			0	no	no	no	no	no	yes	>=12	no	no	yes	done	Pos	100-199	100-199	done	Neg	Neg	done	Neg	done	done	improved	F	miliary TB	0	2	CMC Matam	2	1	4
	yes	<6 g/dl	6	7	no ART	miliary TB	candidiasis		0	Matam	HIV known <4 wks		no ART	not started	not started	not initiated	1		0	no	no	no	no	no	no	>=12	yes	no	yes	done	Pos	<100	<50	done	Neg	Neg	done	Neg	done	done	improved	F	miliary TB	0	2	CMC Matam	2	1	4
	yes	>=6 g/dl	3	3	1st line	Toxoplasmose	miliary TB		0	Matam	HIV known >4 wks		premier ligne	<6 mth on 1st line	<6 months	<6 mth on 1st line	1	0	0	no	yes	no	yes	no	no	>=12	no	yes	yes	done	Pos	<100	<50	done	Neg	Neg	done	Neg	done	done	improved	M	miliary TB	1	2	CMC Matam	1	1	3
<100	yes	<6 g/dl	61	30	1st line	TB on treatment	Toxoplasmose		0	Matam	HIV known >4 wks		premier ligne	<6 mth on 1st line	<6 months	<6 mth on 1st line	1	0	0	yes	yes	no	no	yes	no	>=12	no	no	no	done	Pos	<100	50-99	done	Neg	Neg	done		not done	done	improved	M	miliary TB	1	2	CMC Matam	1	1	3
200-500	no	>=6 g/dl	307	11	no ART	miliary TB			0	Matam	HIV known <4 wks		no ART	not started	not started	not initiated			0	no	no	no	yes	yes	no		no	no	no	done	Neg	200-349	200-349	done	Neg	Neg	done		not done	done	improved	M	miliary TB	0	2	CMC Matam	1	1	3
<100	no	>=6 g/dl	28	21	2nd line	miliary TB			0	Matam	HIV known >4 wks	>50.000	2nd line	2nd line	>12 months	2nd line			0	yes	no	no	yes	no	yes		no	no	no	done	Pos	<100	<50	done	Neg	Neg	done		not done	done	improved	F	miliary TB	0	2	CMC Matam	2	1	3
<100	yes	>=6 g/dl	70	43	1st line	TB on treatment	other		0	Matam	HIV known >4 wks		premier ligne	<6 mth on 1st line	<6 months	<6 mth on 1st line	1	0	0	no	no	no	no	yes	yes	>=12	no	no	no	done	Pos	<100	50-99	done	Neg	Neg	done		not done	done	improved	F	miliary TB	0	2	CMC Matam	2	1	1
<100	no	>=6 g/dl	82	24	1st line	toxic hepatitis	TB on treatment		0	Matam	HIV known >4 wks		premier ligne	<6 mth on 1st line	<6 months	<6 mth on 1st line	1	0	0	no	no	no	no	yes	yes	>=12	no	no	no	done	Pos	<100	50-99	done	Neg	Neg	done		not done	done	improved	M	miliary TB	0	2	CMC Matam	1	1	3
	yes	<6 g/dl	1	21	2nd line	miliary TB	HIV encephalitis		0	Matam	HIV known >4 wks		premier ligne	<6 mth on 1st line	<6 months	2nd line	1	1	0	yes	no	no	no	yes	no	>=12	no	no	yes	done	Pos	<100	<50	done	Neg	Neg	done		not done	done	improved	M	miliary TB	0	2	CMC Matam	1	1	3
	no	>=6 g/dl	403	13	1st line	miliary TB	acute kidney injury		0	Matam	HIV known <4 wks		no ART	not started	not started	<6 mth on 1st line	0		1	no	no	no	yes	no	yes	>=12	no	no	yes	done	Neg	>350	350-499	done	Neg	Neg	done		not done	done	improved	F	miliary TB	0	2	CMC Matam	2	1	3
	yes	>=6 g/dl	47	8	1st line	miliary TB	cholecystitis		0	Matam	HIV known >4 wks	40-999	premier ligne	<6 mth on 1st line	>12 months	>6 mth on 1st line	1	0	0	yes	no	no	yes	no	yes	>=12	no	no	yes	done	Pos	<100	<50	done	Pos	Neg	done		not done	done	improved	M	miliary TB	0	2	CMC Matam	1	1	3
100_200	yes	>=6 g/dl	121	14	no ART	miliary TB	Toxoplasmose		0	Matam	HIV known <4 wks		no ART	not started	not started	not initiated	1		0	no	no	no	yes	yes	no	>=12	yes	no	yes	done	Pos	100-199	100-199	done	Pos	Neg	done		not done	done	improved	M	miliary TB	1	2	CMC Matam	1	1	4
<100	no	>=6 g/dl	29	36	1st line	Toxoplasmose	TB on treatment		0		HIV known >4 wks		premier ligne	<6 mth on 1st line	<6 months	<6 mth on 1st line			0	no	no	no	no	yes	no			no		done	Neg	<100	<50	done	Neg	Neg	done		not done	done	improved	F	miliary TB	1	2	CMC Matam	2	1	3
<100	no	>=6 g/dl	87	9	2nd line	TB on treatment	other		0	Matam	HIV known >4 wks	>50.000	2nd line	2nd line	>12 months	2nd line	1		0	no	no	no	no	no	yes	>=12	no	no	yes	not done		<100	50-99	done	Neg	Neg	done		not done	done	improved	F	miliary TB	0	2	CMC Matam	2	1	3
200-500	yes	>=6 g/dl	287	7	1st line	miliary TB	kaposi sarcoma		0	Matam	HIV known <4 wks		premier ligne	<6 mth on 1st line	<6 months	<6 mth on 1st line			0	no	no	no	no	yes	yes	>=12	no	no	no	not done		200-349	200-349	not done			not done		not done	done	improved	F	miliary TB	0	2	CMC Matam	2	1	4
100-200	no	< 7g/dL	100	6		clinical TB	other		0		HIV known <4 wks		no ART	not started	not started	not initiated	1		0	no	no	no	yes	no	yes	>=12	no	no	no	done	Neg	100-199	100-199	done	Neg	Neg	done			done	improved	F	miliary TB	0	2	CMC Matam	2	1	4
< 100	unknown	> 7g/dL	26	12		miliary TB			0		HIV known >4 wks		premier ligne	<6	>12 months	>6 mth on 1st line			0	yes	no			no					no	done	Pos	<100	<50	done	Neg	Neg	done			done	improved	F	miliary TB	0	2	CMC Matam	2	1	3
< 100	yes	< 7g/dL		37		kaposi sarcoma	TB on treatment		0		HIV known >4 wks		premier ligne	<6 mth on 1st line	6-12 months	>6 mth on 1st line	1	0	0		no	no	yes	yes	yes	>=12	no	no	yes	done	Neg			done	Neg	Neg	done			done	improved	F	miliary TB	0	2	CMC Matam	2	1	4
< 100	no	< 7g/dL	33	14		miliary TB			0		HIV known >4 wks		no ART	not started	not started	not initiated			0	no	no	no	yes	yes	yes	>=12	no	yes	yes	done	Pos	<100	<50	done	Neg	Neg	done			done	improved	F	miliary TB	0	2	CMC Matam	2	1	3
< 100	no	> 7g/dL	32	19		TB on treatment			0		HIV known >4 wks		2nd line	2nd line	>12 months	2nd line			0	yes	no	no	yes	no	no	>=12	no	no	yes	not done		<100	<50	not done		Neg	done			done	improved	M	miliary TB	0	2	CMC Matam	1	1	3
200-500	no	> 7g/dL	450	1		clinical TB			0	Matam	HIV known <4 wks		no ART	not started	not started	not initiated			0	no	no	no	no	no	no	>=12	no		no	done	Neg	>350	350-499	not done			not done			done	improved	F	miliary TB	0	2	CMC Matam	2	1	1
		>=6 g/dl	64	15	no ART	PCP	TB on treatment		0	Matam	HIV known <4 wks		no ART	not started	not started	not initiated			0		yes		yes			>=12				done	Pos	<100	50-99			Neg	done				improved	M	miliary TB	0	2	CMC Matam	1	1	3
<100	no	>=6 g/dl	8	2	no ART	Toxoplasmose	TB on treatment	Sepsis	1	Matam	HIV known <4 wks		no ART	not started	not started	not initiated	1		0	no	no	no	no	no	no	<12	yes	yes	no	done	Neg	<100	<50	done	Neg	Neg	done	Neg	done	not done	deceased	F	miliary TB	1	2	CMC Matam	2	0
	yes	<6 g/dl	69	8	no ART	TB on treatment	chronic diar	hypovolaemic shock	1	Matam	HIV known >4 wks		no ART	not started	not started	not initiated	0		0	no	yes	no	yes	yes	no	>=12	no	no	yes	done	Neg	<100	50-99	done	Neg	Neg	done	Neg	done	not done	deceased	F	miliary TB	0	2	CMC Matam	2	0
<100	yes	>=6 g/dl	50	23	1st line	miliary TB	sepsis	hypovolaemic shock	1	Matam	HIV known >4 wks		premier ligne	<6 mth on 1st line	<6 months	<6 mth on 1st line	0		0		no	no	yes	yes	no	>=12	no	no	no	done	Pos	<100	50-99	done	Neg	Neg	done		not done	not done	deceased	F	miliary TB	0	2	CMC Matam	2	1	4
	no	>=6 g/dl		3	no ART	miliary TB		Sepsis	1	Matam	HIV known <4 wks		no ART	not started	not started	not initiated			0	no	no	no	yes	no	yes		no	no	yes	done	Pos			done	Neg	Neg	done		not done	not done	deceased	M	miliary TB	0	2	CMC Matam	1	0
<100	no	<6 g/dl	6	5	1st line	miliary TB	chronic kidney failure	other	1	Matam	HIV known >4 wks		premier ligne	<6 mth on 1st line	<6 months	<6 mth on 1st line			0	yes	no	no	yes	no	yes	>=12	no	no	yes	done	Pos	<100	<50	not done		Neg	done		not done	not done	deceased	M	miliary TB	0	2	CMC Matam	1	1	3
100_200	no	>=6 g/dl	66	3	1st line	Toxoplasmose	TB on treatment	CNS pathology	1	Matam	HIV known >4 wks	40-999	premier ligne	<6 mth on 1st line	>12 months	>6 mth on 1st line	0		0	yes	no	no	no	yes	yes	<12	no	no	no	not done		<100	50-99	not done		Pos	done		not done	not done	deceased	F	miliary TB	1	2	CMC Matam	2	1	3
< 100	no	< 7g/dL	25	2		miliary TB		respiratory failure	1		HIV known <4 wks		no ART	not started	not started	not initiated			0	no	no	no	yes	yes	yes	>=12	no	no	yes	done	Pos	<100	<50	done	Neg	Neg	done			not done	deceased	F	miliary TB	0	2	CMC Matam	2	1	1
< 100	unknown	> 7g/dL	52	2		miliary TB	acute kidney injury	unknown	1										0		no		no	yes						done	Pos	<100	50-99	done	Pos	Neg	done			not done	deceased	M	miliary TB	0	2	CMC Matam	1	0
unknown	no	< 7g/dL		1		miliary TB		respiratory failure	1		HIV known <4 wks		no ART	not started	not started	not initiated			0	no	no	no	yes	no	no	<12		no		done	Pos			not done			not done			not done	deceased	F	miliary TB	0	2	CMC Matam	2	0
	yes	>=6 g/dl	37	9	no ART	miliary TB	Toxoplasmose	hypovolaemic shock	1	Matam	HIV known <4 wks		no ART	not started	not started	not initiated	1		0	no	no	no	yes	yes	no	>=12	no	no	yes	done	Pos	<100	<50	done	Neg	Neg	done	Neg	done	done	deceased	F	miliary TB	1	2	CMC Matam	2	0
<100	no	>=6 g/dl	3	26	2nd line	miliary TB	sepsis	hypovolaemic shock	1	Matam	HIV known >4 wks		2nd line	2nd line	>12 months	2nd line	1		0	yes	yes	no	no	yes	yes	>=12	no	no	yes	done	Pos	<100	<50	done	Neg	Neg	done	Neg	done	done	deceased	M	miliary TB	0	2	CMC Matam	1	1	4
<100	yes	<6 g/dl		1	2nd line	sepsis	TB on treatment	Sepsis	1	Matam	HIV known >4 wks		2nd line	2nd line	>12 months	2nd line			0	yes	yes	no	yes	yes	yes		no	no	yes	done	Neg			not done		Neg	done	Neg	done	done	deceased	M	miliary TB	0	2	CMC Matam	1	1	1
200-500	no	>=6 g/dl		1	2nd line	other	miliary TB		1	Matam	HIV known >4 wks		2nd line	2nd line	>12 months	2nd line			0	yes	no	no	yes	yes	yes	>=12	no	no	yes	not done				not done		Neg	done	Neg	done	done	deceased	F	miliary TB	0	2	CMC Matam	2	1	4
	no	>=6 g/dl	199	15	no ART	toxic hepatitis	miliary TB	hypovolaemic shock	1	Matam	HIV known <4 wks		no ART	not started	not started	not initiated			0		no	no	yes	no	no	>=12	no	no	yes	done	Pos	100-199	100-199	done	Neg	Neg	done		not done	done	deceased	F	miliary TB	0	2	CMC Matam	2	0
100_200	no	<6 g/dl	61	14	1st line	Toxoplasmose	TB on treatment	respiratory failure	1	Matam	HIV known >4 wks	>50.000	premier ligne	<6 mth on 1st line	<6 months	<6 mth on 1st line	1	0	0	no	yes	no	no	yes	no	>=12	no	no	yes	done	Pos	<100	50-99	done	Neg	Neg	done		not done	done	deceased	M	miliary TB	1	2	CMC Matam	1	1	3
<100	no	<6 g/dl	16	16	1st line	chronic diar	miliary TB	Sepsis	1	Matam	HIV known >4 wks		premier ligne	<6 mth on 1st line	<6 months	<6 mth on 1st line	1	0	0	no	no	no	yes	yes	no	>=12	no	no	yes	done	Pos	<100	<50	done	Neg	Neg	done		not done	done	deceased	M	miliary TB	0	2	CMC Matam	2	1	4
<100	no	<6 g/dl	47	10	1st line	toxic hepatitis	TB on treatment	respiratory failure	1	Matam	HIV known >4 wks		premier ligne	<6 mth on 1st line	<6 months	<6 mth on 1st line	0		0	no	no	no	yes	yes	no	>=12	no	no	yes	not done		<100	<50	done	Pos	Neg	done		not done	done	deceased	M	miliary TB	0	2	CMC Matam	1	1	3
< 100	no	< 7g/dL	4	18	1st line	miliary TB	non bllody diar	other	1		HIV known >4 wks		premier ligne	<6 mth on 1st line	>12 months	>6 mth on 1st line	1	0	0	yes	no	no	no	yes	no	>=12	no	no		done	Pos	<100	<50	done	Neg	Neg	done			done	deceased	F	miliary TB	0	2	CMC Matam	2	1	4
100-200	no	> 7g/dL	103	33	1st line	toxic hepatitis	TB on treatment	Sepsis	1	Matam	HIV known <4 wks		no ART	not started	not started	<6 mth on 1st line	1		1	no	no	no	yes	no	no	>=12	no	no	yes	not done		100-199	100-199	done	Neg	Neg	done			done	deceased	F	miliary TB	0	2	CMC Matam	2	0
	yes	<6 g/dl		1	2nd line	TB on treatment	chronic diar	hypovolaemic shock	1	Matam		40-999	2nd line	2nd line		2nd line			0	no	no	no	no	yes	no	>=12	no	no	no	done	Pos			not done		Neg	done		not done		deceased	F	miliary TB	0	2	CMC Matam	2	1	3
100_200	no	>=6 g/dl		1	no ART	miliary TB	other		0	Matam	HIV known <4 wks		no ART	not started	not started	not initiated			0	no	no	no	yes	no	yes	>=12	no	no	no	done	Pos			not done		Neg	done		not done	not done	refered	F	miliary TB	0	2	CMC Matam	2	0
unknown	no	> 7g/dL		0		other	TB on treatment		0		HIV known >4 wks		premier ligne	<6 mth on 1st line	>12 months	>6 mth on 1st line			0	no	no	no	no	no	no	>=12	no	no	no	not done				not done			not done			not done	refered	M	miliary TB	0	2	CMC Matam	1	1	3
200-500	no	> 7g/dL	161	14		extrapulmonary TB			0		HIV known <4 wks		no ART	not started	not started	not initiated	1		0	no	no	no	no	no	yes	>=12	no	no	yes	done	Neg	100-199	100-199	done	Neg	Neg	done			done	improved	F	EP TB	0	2	CMC Matam	2	1	3
< 100	no	> 7g/dL	7	14		other	extzrapulmonary TB	other	1		HIV known >4 wks		no ART	<6 mth on 1st line	>12 months	>6 mth on 1st line			0	yes	no	no	no	no	no	>=12	no	no		done	Neg	<100	<50	done	Neg	Neg	done				deceased	F	EP TB	0	2	CMC Matam	2	0
	no	>=6 g/dl	17	7	no ART	pulmonary TB	chronic diar		0	Matam	HIV known <4 wks		no ART	not started	not started	not initiated	1		0	no	yes	no	no	no	yes	>=12	no	no	yes	done	Pos	<100	<50	not done			not done		not done	not done	improved	M	pulmonary TB	0	2	CMC Matam	1	1	4
100_200	no	>=6 g/dl	148	37	1st line	pulmonary TB	cryptococcal meningitis		0	Matam	HIV known <4 wks		no ART	not started	not started	<6 mth on 1st line	1		1		no	no	no	no	no	>=12	yes	no	no	done	Neg	100-199	100-199	done	Pos	Pos	done	Pos	done	done	improved	F	pulmonary TB	0	2	CMC Matam	2	1	3
<100	yes	>=6 g/dl	32	27	1st line	pulmonary TB	Toxoplasmose		0	Matam	HIV known <4 wks		no ART	not started	not started	<6 mth on 1st line			1		no	no	no	no	no	>=12	no	no	yes	done	Neg	<100	<50	done	Pos	Neg	done	Neg	done	done	improved	F	pulmonary TB	1	2	CMC Matam	2	1	1
	yes	>=6 g/dl	118	6	2nd line	chronic diar	pulmonary TB		0	Matam	HIV known >4 wks	>50.000	2nd line	2nd line	>12 months	2nd line	1		0	no	no	no	yes	yes	no	>=12	no	no	yes	done	Neg	100-199	100-199	done	Pos	Neg	done	Neg	done	done	improved	F	pulmonary TB	0	2	CMC Matam	2	1	2
<100	no	>=6 g/dl	33	16	1st line	pulmonary TB	candidiasis		0	Matam	HIV known >4 wks		premier ligne	<6 mth on 1st line	>12 months	>6 mth on 1st line			0	yes	no	no	no	no	yes	>=12	no	no	yes	done	Neg	<100	<50	done	Neg	Neg	done	Neg	done	done	improved	M	pulmonary TB	0	2	CMC Matam	1	1	4
200-500	no	<6 g/dl	114	10	no ART	pulmonary TB			0	Matam	HIV known <4 wks		no ART	not started	not started	not initiated			0	no	no	no	no	no	no	>=12	no	no	no	done	Pos	100-199	100-199	done	Neg	Neg	done		not done	done	improved	F	pulmonary TB	0	2	CMC Matam	2	0
<100	yes	>=6 g/dl	224	21	1st line	pulmonary TB	acute kidney injury		0	Matam	HIV known >4 wks		premier ligne	<6 mth on 1st line	<6 months	<6 mth on 1st line	1	0	0	no	yes	no	yes	yes	yes	>=12	no	no	no	done	Pos	200-349	200-349	done	Neg	Neg	done		not done	done	improved	M	pulmonary TB	0	2	CMC Matam	1	1	3
100_200	no	>=6 g/dl	213	18	2nd line	pulmonary TB			0	Matam	HIV known >4 wks	>50.000	premier ligne	<6 mth on 1st line	>12 months	2nd line	1	1	0	yes	no	no	no	no	no		no	no	yes	done	Pos	200-349	200-349	done	Pos	Neg	done		not done	done	improved	F	pulmonary TB	0	2	CMC Matam	2	1	2
	no	>=6 g/dl	31	14	1st line	pulmonary TB	peripheral neuropathy		0	Matam	HIV known <4 wks		no ART	not started	not started	<6 mth on 1st line	1		1		no	no	no	no	no	>=12	no	no	yes	done	Pos	<100	<50	done	Pos	Neg	done		not done	done	improved	M	pulmonary TB	0	2	CMC Matam	1	1	3
<100	no	>=6 g/dl	25	10	no ART	pulmonary TB	candidiasis		0	Matam	HIV known <4 wks		no ART	not started	not started	not initiated	0		0		no	no	yes	no	no	>=12	no	no	yes	done	Neg	<100	<50	done	Neg	Neg	done		not done	done	improved	F	pulmonary TB	0	2	CMC Matam	2	1	3
>500	no	>=6 g/dl	1329	23	1st line	pulmonary TB	other		0	Matam	HIV known >4 wks	<40/ND	premier ligne	<6 mth on 1st line	>12 months	>6 mth on 1st line	1	0	0	no	no	no	yes	yes	no	>=12	no	no	yes	done	Pos	>350	>500	done	Neg	Neg	done		not done	done	improved	F	pulmonary TB	0	2	CMC Matam	2	1	2
<100	no	<6 g/dl	18	10	no ART	pulmonary TB	acute kidney injury		0	Matam	HIV known <4 wks		no ART	not started	not started	not initiated			0	no	no	no	no	yes	no	>=12	no	no	yes	done	Pos	<100	<50	done	Pos	Neg	done		not done	done	improved	M	pulmonary TB	0	2	CMC Matam	1	1	3
	yes	>=6 g/dl	72	20	1st line	pulmonary TB	other		0	Matam	HIV known >4 wks		premier ligne	<6 mth on 1st line		<6 mth on 1st line	1	0	0	yes	no	no	no	yes	yes	>=12	no	no	yes	done	Neg	<100	50-99	done	Neg	Neg	done		not done	done	improved	F	pulmonary TB	0	2	CMC Matam	2	1	1
<100	no	>=6 g/dl	22	20	1st line	chronic kidney failure	pulmonary TB		0	Matam	HIV known >4 wks		premier ligne	<6 mth on 1st line	<6 months	<6 mth on 1st line	1	0	0	no	no	no	yes	yes	yes	>=12	no	no	yes	done	Pos	<100	<50	done	Neg	Neg	done		not done	done	improved	F	pulmonary TB	0	2	CMC Matam	2	1	3
>500	no	>=6 g/dl	711	12	1st line	pulmonary TB	scabies		0	Matam	HIV known <4 wks		premier ligne	<6 mth on 1st line	<6 months	<6 mth on 1st line	1	0	0	yes	yes	no	no	yes	no	>=12	yes	no	yes	done	Neg	>350	>500	done	Neg	Neg	done		not done	done	improved	F	pulmonary TB	0	2	CMC Matam	2	1	3
<100	no	<6 g/dl	4	21	1st line	pulmonary TB	acute kidney injury		0	Matam	HIV known >4 wks		premier ligne	<6 mth on 1st line	<6 months	<6 mth on 1st line	1	0	0	yes	yes	no	yes	no	no	>=12	no		yes	done	Pos	<100	<50	done	Neg	Neg	done		not done	done	improved	M	pulmonary TB	0	2	CMC Matam	1	1	3
100_200	no	>=6 g/dl	145	20	2nd line	pulmonary TB	candidiasis		0	Matam	HIV known >4 wks	40-999	premier ligne	<6 mth on 1st line	>12 months	2nd line	1	1	0	no	no	no	yes	yes	no	>=12	no	no	no	not done		100-199	100-199	done	Pos	Neg	done		not done	done	improved	M	pulmonary TB	0	2	CMC Matam	1	1	1
<100	no	>=6 g/dl	329	6	1st line	pulmonary TB	other		0	Matam	HIV known <4 wks		premier ligne	<6 mth on 1st line	<6 months	<6 mth on 1st line	0		0	no	no	no	no	no	no	>=12	no	no	no	done	Pos	200-349	200-349	not done		Neg	done		not done	done	improved	F	pulmonary TB	0	2	CMC Matam	2	1	3
	no	>=6 g/dl	108	8	no ART	pulmonary TB	Toxoplasmose		0	Matam	HIV known <4 wks		no ART	not started	not started	not initiated	1		0		no	no	no	no	no	>=12	no	no	no	done	Pos	100-199	100-199	done	Neg		not done		not done	done	improved	M	pulmonary TB	1	2	CMC Matam	1	0
<100	no	<6 g/dl	1	6	no ART	pulmonary TB	candidiasis		0	Matam	HIV known <4 wks		no ART	not started	not started	not initiated	1		0	no	yes	no	yes	no	no	>=12	no	no	yes	done	Pos	<100	<50	done	Pos		not done		not done	done	improved	F	pulmonary TB	0	2	CMC Matam	2	1	4
<100	yes	>=6 g/dl	28	8	no ART	pulmonary TB	chronic diar		0	Matam	HIV known <4 wks		no ART	not started	not started	not initiated	0		0	no	no	no	no	no	yes	>=12	no	no	yes	done	Neg	<100	<50	done	Pos		not done		not done	done	improved	F	pulmonary TB	0	2	CMC Matam	2	1	4
200-500	no	>=6 g/dl	14	8	1st line	pulmonary TB	acute kidney injury		0	Matam	HIV known <4 wks		premier ligne	<6 mth on 1st line	<6 months	<6 mth on 1st line	1	0	0	no	no	no	no	no	no	>=12	no	no	yes	not done		<100	<50	done	Pos		not done		not done	done	improved	M	pulmonary TB	0	2	CMC Matam	1	1	3
	no	>=6 g/dl	455	25	no ART	pulmonary TB			0	Matam	HIV known <4 wks		no ART	not started	not started	not initiated			0		yes	no	yes	yes	yes	>=12	no	no	yes	not done		>350	350-499	not done			not done		not done	done	improved	M	pulmonary TB	0	2	CMC Matam	2	0
	yes	>=6 g/dl	308	7	no ART	pulmonary TB	kaposi sarcoma		0	Matam	HIV known <4 wks		no ART	not started		not initiated			0		no	no	no	yes	yes	>=12	no	no	no	done	Pos	200-349	200-349			Neg	done			done	improved	F	pulmonary TB	0	2	CMC Matam	2	1	4
	no	<6 g/dl	42	11	no ART	pulmonary TB	bacterial pneumonia		0	Matam	HIV known <4 wks		no ART	not started	not started	not initiated	1		0		yes	no	yes	yes		>=12	no	no	yes	done	Pos	<100	<50			Neg	done			done	improved	F	pulmonary TB	0	2	CMC Matam	2	1	3
		>=6 g/dl	27	17	1st line	pulmonary TB	anaemia		0	Matam	HIV known <4 wks		no ART	not started	not started	<6 mth on 1st line			1		yes		yes			>=12	no			done	Pos	<100	<50			Neg	done				improved	F	pulmonary TB	0	2	CMC Matam	2	1	3
<100	no	>=6 g/dl		6	1st line	pulmonary TB		hypovolaemic shock	1	Matam	HIV known >4 wks		premier ligne	<6 mth on 1st line		<6 mth on 1st line	1	0	0	yes	no	no	yes	yes	no	>=12	no	no	yes	done	Neg			done	Neg	Neg	done		not done	not done	deceased	M	pulmonary TB	0	2	CMC Matam	1	1	4
	yes	>=6 g/dl	22	3	1st line	pulmonary TB	scabies	respiratory failure	1	Matam	HIV known >4 wks		premier ligne	<6 mth on 1st line	>12 months	>6 mth on 1st line	1	0	0	yes	no	no	yes	yes	yes	>=12	no	no	yes	done	Pos	<100	<50	done	Pos	Neg	done	Neg	done	done	deceased	M	pulmonary TB	0	2	CMC Matam	1	1	3
< 100	no	< 7g/dL	12	24		pulmonary TB		other	1		HIV known <4 wks		no ART	not started	not started	not initiated	1		0	no	yes	no	yes	no	no	>=12	no	no	yes	done	Pos	<100	<50	done	Pos		not done	Neg	done	done	deceased	M	pulmonary TB	0	2	CMC Matam	1	0
<100	no	>=6 g/dl	4	30	1st line	pulmonary TB	other	CNS pathology	1	Matam	HIV known >4 wks		premier ligne	<6 mth on 1st line	6-12 months	>6 mth on 1st line	1	0	0	no	no	no	yes	yes	no	>=12	no	no	no	done	Neg	<100	<50	done	Neg	Neg	done		not done	done	deceased	M	pulmonary TB	0	2	CMC Matam	1	1	3
200-500	no	>=6 g/dl	400	43	1st line	pulmonary TB	acute kidney injury	respiratory failure	1	Matam	HIV known >4 wks		premier ligne	<6 mth on 1st line	<6 months	<6 mth on 1st line	1	0	0	yes	no	no	yes	no	no	>=12	no	yes	yes	done	Neg	>350	350-499	done	Neg	Neg	done		not done	done	deceased	F	pulmonary TB	0	2	CMC Matam	2	0
100_200		<6 g/dl		7	1st line	pulmonary TB			1	Matam	HIV known >4 wks		premier ligne	<6 mth on 1st line	>12 months	>6 mth on 1st line			0	no	yes					>=12				done	Pos					Neg	done				deceased	F	pulmonary TB	0	2	CMC Matam	2	1	4
<100	no	>=6 g/dl	114	5	no ART	MDR TB			0	Matam	HIV known <4 wks		no ART	not started	not started	not initiated			0	no	no	no	yes	no	no		no	no	yes	done	Neg	100-199	100-199	done	Pos	Neg	done		not done	not done	refered	F	MDR TB	0	2	CMC Matam	2	0
200-500	no	< 7g/dL	226	2		MDR TB	malaria		0		HIV known >4 wks		premier ligne	<6 mth on 1st line	>12 months	>6 mth on 1st line	1	0	0	yes	yes	no	yes	no	no	>=12	no	no	yes	done	Neg	200-349	200-349	done	Pos	Neg	done			done	refered	F	MDR TB	0	2	CMC Matam	2	1	1
<100	no	>=6 g/dl	7	7	no ART	miliary TB	Toxoplasmose		0	Matam	HIV known <4 wks		no ART	not started	not started	not initiated			0	no	no	no	no	no	no	>=12	no	no	no	done	Pos	<100	<50	done	Neg	Neg	done	Neg	done	not done	improved	F		1	2	CMC Matam	2	0
100_200	yes	>=6 g/dl		7	1st line	chronic diar			0	Matam	HIV known >4 wks		premier ligne	<6 mth on 1st line	>12 months	>6 mth on 1st line	1	0	0	yes	yes	no	no	yes	no	>=12	no	no	no	not done				done	Neg		not done	Neg	done	done	improved	F	0	0	2	CMC Miniere	2	1	3
<100	no	>=6 g/dl	133	33	1st line	toxic hepatitis	candidiasis		0	Matam	HIV known >4 wks		premier ligne	<6 mth on 1st line	<6 months	<6 mth on 1st line	1	0	0	no	no	no	yes	no	no	>=12	no	no	yes	not done		100-199	100-199	not done			not done		not done	done	improved	M	0	0	2	CMC Miniere	1	1	3
<100	no	<6 g/dl		7	1st line	anaemia	other		0	Matam	HIV known >4 wks		premier ligne	<6 mth on 1st line	6-12 months	>6 mth on 1st line	0		0		no	no	no	yes	no	>=12	no	no	yes	done	Neg			done	Neg	Pos	done	Neg	done		improved	F	0	0	2	CMC Miniere	2	1	3
	no	>=6 g/dl	65	26	1st line	other	IRIS	hypovolaemic shock	1	Matam	HIV known >4 wks		premier ligne	<6 mth on 1st line	>12 months	>6 mth on 1st line	1	0	0	yes	yes	no	no	no	no	>=12	yes	no	no	done	Neg	<100	50-99	not done		Pos	done	Pos	done	done	deceased	F	0	0	2	CMC Miniere	2	1	3
<100	no	>=6 g/dl	23	21	1st line	PCP		respiratory failure	1	Matam	HIV known >4 wks		premier ligne	<6 mth on 1st line	>12 months	>6 mth on 1st line			0	no	no	no	yes	no	no		no	no	no	done	Neg	<100	<50	done	Neg	Neg	done		not done	done	deceased	F	0	0	2	CMC Miniere	2	1	3
<100	no	>=6 g/dl	80	12	1st line	TB meningitis	Toxoplasmose		0	Matam	HIV known >4 wks		premier ligne	<6 mth on 1st line	<6 months	<6 mth on 1st line			0	no	yes	no	no	no	yes	>=12	yes	no	yes	done	Pos	<100	50-99	done	Neg	Pos	done	Neg	done	done	improved	F	TB meningitis	1	2	CMC Miniere	2	1	3
200-500	no	>=6 g/dl	415	33	1st line	TB meningitis	Toxoplasmose		0	Matam	HIV known >4 wks		premier ligne	<6 mth on 1st line	6-12 months	>6 mth on 1st line	1	0	0	no	no	no	yes	no	yes	>=12	no	yes	yes	done	Neg	>350	350-499	done	Neg	Neg	done	Pos	done	done	improved	M	TB meningitis	1	2	CMC Miniere	1	1	2
200-500	no	>=6 g/dl	490	16	1st line	TB meningitis	Toxoplasmose		0	Matam	HIV known >4 wks		premier ligne	<6 mth on 1st line	6-12 months	>6 mth on 1st line	0		0	no	no	no	no	yes	yes		no	no	no	done	Neg	>350	350-499	not done		Neg	done		not done	done	improved	M	TB meningitis	1	2	CMC Miniere	1	1	1
	yes	>=6 g/dl	6	5	no ART	TB meningitis	pyelonephritis	CNS pathology	1	Matam	HIV known <4 wks		premier ligne	<6 mth on 1st line	<6 months	<6 mth on 1st line	0		0	no	yes	no	yes	yes	no	>=12	no	no	yes	done	Pos	<100	<50	done	Pos	Neg	done		not done	not done	deceased	F	TB meningitis	0	2	CMC Miniere	2	1	3
<100	no	>=6 g/dl	14	11	1st line	TB meningitis		respiratory failure	1	Matam	HIV known >4 wks		premier ligne	<6 mth on 1st line	<6 months	<6 mth on 1st line	0		0	no	no	no	no	yes	yes	>=12	no	no	yes	not done		<100	<50	done	Neg	Neg	done	Neg	done	done	deceased	M	TB meningitis	0	2	CMC Miniere	1	1	3
	no	>=6 g/dl	13	11	1st line	cryptococcal meningitis	TB Meningitis	CNS pathology	1	Matam	HIV known >4 wks		premier ligne	<6 mth on 1st line	6-12 months	>6 mth on 1st line			0	no	yes	no	no	yes	no	>=12	yes		no	done	Neg	<100	<50			Pos	done	Pos	done		deceased	F	TB meningitis	0	2	CMC Miniere	2	1
		>=6 g/dl	581	26	1st line	TB meningitis			1		HIV known >4 wks		premier ligne	<6 mth on 1st line	6-12 months	>6 mth on 1st line			0		yes					>=12				done	Neg	>350	>500			Pos	done				deceased	M	TB meningitis	0	2	CMC Miniere	1	1	3
	no	<6 g/dl	8	15	1st line	cryptococcal meningitis	clinical TB		0	Matam						<6 mth on 1st line	0		0		yes	no	no	yes	no	>=12	no	no		done	Pos	<100	<50	not done		Pos	done	Pos	done	done	improved	F	clinical TB	0	2	CMC Miniere	2	1	3
100_200	yes	<6 g/dl	82	25	1st line	miliary TB	chronic kidney failure		0	Matam	HIV known <4 wks		premier ligne	<6 mth on 1st line	<6 months	<6 mth on 1st line	1	0	0	no	no	no	yes	no	yes	>=12	no	no	yes	done	Pos	<100	50-99	done	Neg	Neg	done		not done	done	improved	F	miliary TB	0	2	CMC Miniere	2	1	3
200-500	yes	>=6 g/dl	210	7	no ART	miliary TB	kaposi sarcoma		0	Matam	HIV known <4 wks		no ART	not started	not started	not initiated	1		0		no	no	no	no	yes	>=12	no	no	yes	done	Pos	200-349	200-349	not done		Neg	done		not done	done	improved	M	miliary TB	0	2	CMC Miniere	1	0
200-500	no	< 7g/dL	267	16		extrapulmonary TB	TB IRIS		0		HIV known <4 wks		no ART	not started	not started	not initiated	1		0	no	yes	no	yes	no	no	>=12	no	no		done	Neg	200-349	200-349	done	Neg	Neg	done			done	improved	F	miliary TB	0	2	CMC Miniere	2	1	3
>500	no	<6 g/dl		5	1st line	miliary TB	anaemia		0	Matam	HIV known >4 wks		premier ligne	<6 mth on 1st line	>12 months	>6 mth on 1st line			0		no	no	yes	yes	no	>=12				done	Pos			not done		Pos	done		not done		improved	F	miliary TB	0	2	CMC Miniere	2	1	1
<100	no	>=6 g/dl	62	14	1st line	TB on treatment	other	Sepsis	1	Matam	HIV known >4 wks		premier ligne	<6 mth on 1st line	<6 months	<6 mth on 1st line	0		0	no	no	no	no	yes	no	>=12	no	no	no	done	Pos	<100	50-99	done	Pos	Neg	done	Neg	done	not done	deceased	M	miliary TB	0	2	CMC Miniere	1	1	3
	no	>=6 g/dl		7	no ART	miliary TB		CNS pathology	1	Matam	HIV known >4 wks		no ART	<6 mth on 1st line	>12 months	>6 mth on 1st line			0	yes	yes	no	yes	no	no		no			done	Pos			done	Neg	Neg	done		not done	not done	deceased	F	miliary TB	0	2	CMC Miniere	2	0
100_200	no	<6 g/dl	148	6	1st line	pulmonary TB	anaemia		0	Matam	HIV known >4 wks		premier ligne	<6 mth on 1st line	<6 months	<6 mth on 1st line	0		0	no	no	no	yes	no	no	>=12	no	no	yes	done	Pos	100-199	100-199	done	Neg	Neg	done	Neg	done	done	improved	F	pulmonary TB	0	2	CMC Miniere	2	1	3
<100	yes	>=6 g/dl	68	29	1st line	pulmonary TB	HIV encephalitis		0	Matam	HIV known <4 wks		premier ligne	<6 mth on 1st line	<6 months	<6 mth on 1st line	1	0	0	yes	yes	no	no	no	yes	>=12	no	no	yes	done	Pos	<100	50-99	done	Pos	Neg	done	Neg	done	done	improved	M	pulmonary TB	0	2	CMC Miniere	1	1	3
200-500	no	>=6 g/dl	93	11	1st line	pulmonary TB	other		0	Matam	HIV known >4 wks	40-999	premier ligne	<6 mth on 1st line	6-12 months	>6 mth on 1st line			0	yes	no	no	yes	yes	yes	>=12	no	no	yes	done	Pos	<100	50-99	done	Neg	Neg	done	Neg	done	done	improved	M	pulmonary TB	0	2	CMC Miniere	1	1	3
<100	no	>=6 g/dl	37	8	1st line	pulmonary TB	other		0	Matam	HIV known >4 wks		premier ligne	<6 mth on 1st line	>12 months	>6 mth on 1st line	1	0	0	yes	no	no	no	no	no	>=12	no	no	no	done	Pos	<100	<50	done	Pos	Neg	done		not done	done	improved	F	pulmonary TB	0	2	CMC Miniere	2	1	3
		>=6 g/dl	187	30	1st line	malaria	pulmonary TB		0		HIV known >4 wks		premier ligne	<6 mth on 1st line	6-12 months	>6 mth on 1st line			0	yes	no					>=12				done	Pos	100-199	100-199			Neg	done				improved	M	pulmonary TB	0	2	CMC Miniere	1	1
	no	<6 g/dl	54	4	1st line	pulmonary TB	scabies	respiratory failure	1		HIV known >4 wks	>50.000	premier ligne	<6 mth on 1st line	>12 months	>6 mth on 1st line	1	0	0	no	no	no	no	no	no		no	no	yes	done	Pos	<100	50-99	done	Pos	Neg	done			done	deceased	F	pulmonary TB	0	2	CMC Miniere	2	1	3
100_200	no	>=6 g/dl	143	20	no ART	cryptococcal meningitis			0	Matam	HIV known <4 wks		no ART	not started	not started	not initiated			0		no	no	yes	no	yes	>=12	yes	no	yes	done	Pos	100-199	100-199	done	Pos	Pos	done	Pos	done	not done	improved	M	0	0	2	CS Gbessia port 1	1	1	3
>500	yes	>=6 g/dl	776	5	1st line	chronic diar	other		0	Matam	HIV known >4 wks	<40/ND	premier ligne	<6 mth on 1st line	>12 months	>6 mth on 1st line			0	no	no	no	yes	yes	no	>=12	no	no	yes	done	Neg	>350	>500	done	Neg	Neg	done	Neg	done	done	improved	M	0	0	2	CS Gbessia port 1	1	1	1
<100	no	<6 g/dl	113	13	1st line	acute kidney injury	acute kidney injury		0	Matam	HIV known >4 wks		premier ligne	<6 mth on 1st line	<6 months	<6 mth on 1st line	0		0	no	no	no	yes	no	no	<12	no	no	no	done	Neg	100-199	100-199	done	Neg	Neg	done		not done	done	improved	M	0	0	2	CS Gbessia port 1	1	1	3
<100	yes	>=6 g/dl	64	21	1st line	chronic kidney failure			0	Matam	HIV known <4 wks		premier ligne	<6 mth on 1st line	<6 months	<6 mth on 1st line	1	0	0	yes	no	no	no	no	no	>=12	no	no	yes	not done		<100	50-99	not done		Neg	done		not done	done	improved	M	0	0	2	CS Gbessia port 1	1	1	3
	no	>=6 g/dl	183	11	1st line	Toxoplasmose	bacterial pneumonia		0	Matam	HIV known <4 wks			not started		<6 mth on 1st line			0		yes	no	yes	yes	yes	>=12	no	no		done	Neg	100-199	100-199			Neg	done				improved	F	0	1	2	CS Gbessia port 1	2	1	4
<100		>=6 g/dl	12	25	2nd line	toxic hepatitis	chronic diar		0	Matam	HIV known >4 wks		2nd line	2nd line	6-12 months	2nd line	0		0		no					>=12	no			done	Neg	<100	<50			Neg	done				improved	F	0	0	2	CS Gbessia port 1	2	1	1
100_200	yes	>=6 g/dl	106	3	no ART	PCP	acute kidney injury	CNS pathology	1	Matam	HIV known >4 wks		no ART	<6 mth on 1st line	>12 months	>6 mth on 1st line	1		0	yes	no	no	yes	no	no	>=12	no	no	yes	done	Neg	100-199	100-199	done	Neg	Neg	done		not done	not done	deceased	M	0	0	2	CS Gbessia port 1	1	1	3
<100	yes	>=6 g/dl	3	13	no ART	Toxoplasmose	sepsis	respiratory failure	1	Matam	HIV known <4 wks		no ART	not started	not started	not initiated	1		0	no	no	no	no	no	yes	>=12	no	yes	yes	done	Neg	<100	<50	done	Neg	Neg	done		not done	not done	deceased	M	0	1	2	CS Gbessia port 1	1	0
<100	no	>=6 g/dl	196	6	1st line	TB meningitis	bacterial meningitis		0	Matam	HIV known >4 wks		premier ligne	<6 mth on 1st line	<6 months	<6 mth on 1st line	0		0	no	no	no	yes	no	no	>=12	no	no	no	not done		100-199	100-199	done	Pos	Neg	done		not done	not done	improved	F	TB meningitis	0	2	CS Gbessia port 1	2	1	3
100-200	no	> 7g/dL	159	25		TB meningitis	Toxoplasmose		0		HIV known >4 wks		premier ligne	<6 mth on 1st line	>12 months	>6 mth on 1st line			0		yes	no	yes	no	no	>=12	yes			done	Neg	100-199	100-199	done	Neg	Neg	done	Neg	done	done	improved	M	TB meningitis	1	2	CS Gbessia port 1	1	1	3
		<6 g/dl	20	17	1st line	TB meningitis	Toxoplasmose		0	Matam	HIV known <4 wks		no ART	not started	not started	<6 mth on 1st line			1		no		yes			>=12	yes	no	no	not done		<100	<50			Neg	done				improved	M	TB meningitis	1	2	CS Gbessia port 1	1	1	3
<100		>=6 g/dl		20	2nd line	TB meningitis	candidiasis		0	Matam	HIV known >4 wks		2nd line	2nd line	>12 months	2nd line			0	no	no		yes			>=12	no			done	Pos										improved	F	TB meningitis	0	2	CS Gbessia port 1	2	1	1
		>=6 g/dl		10	no ART	TB meningitis	Toxoplasmose		1	Matam	HIV known <4 wks		no ART	not started	not started	not initiated			0		no		yes	yes		>=12	no	no	yes	not done				not done		Neg	done			done	deceased	M	TB meningitis	1	2	CS Gbessia port 1	1	0
<100	no	>=6 g/dl	187	8	1st line	clinical TB			0	Matam	HIV known <4 wks		premier ligne	<6 mth on 1st line	<6 months	<6 mth on 1st line	1	0	0	no	no	no	yes	no	no	>=12	no	no	no	done	Neg	100-199	100-199	done	Neg	Neg	done	Neg	done	done	improved	M	clinical TB	0	2	CS Gbessia port 1	1	0
	no	<6 g/dl	13	7	1st line	clinical TB	other		0	Matam	HIV known >4 wks	40-999	premier ligne	<6 mth on 1st line	>12 months	>6 mth on 1st line	1	0	0	yes	no	no	no	yes	no	>=12	no	no	no	done	Neg	<100	<50	done	Neg	Neg	done	Neg	done	done	improved	F	clinical TB	0	2	CS Gbessia port 1	2	1	3
	no	>=6 g/dl	58	8	no ART	clinical TB			0	Matam	HIV known >4 wks		no ART	<6 mth on 1st line	>12 months	>6 mth on 1st line			0	yes	no	no	yes	yes	no		no	no		done	Neg	<100	50-99	done	Neg	Neg	done		not done	done	improved	M	clinical TB	0	2	CS Gbessia port 1	1	1	3
	yes	>=6 g/dl	6	18	1st line	clinical TB	candidiasis		0	Matam	HIV known <4 wks		no ART	not started	not started	<6 mth on 1st line	1		1		no	no	yes	yes	no	>=12	no	no	yes	not done		<100	<50	done	Neg	Neg	done		not done	done	improved	M	clinical TB	0	2	CS Gbessia port 1	2	1	3
<100	yes	>=6 g/dl		13	no ART	clinical TB	other		0	Matam	HIV known <4 wks		no ART	not started	not started	not initiated			0	no	no	no	yes	yes	yes	>=12	no	no	yes	done	Pos			not done		Neg	done		not done	done	improved	M	clinical TB	0	2	CS Gbessia port 1	1	1	3
100_200	no	>=6 g/dl	194	6	1st line	Toxoplasmose	TB on treatment		0	Matam	HIV known >4 wks		premier ligne	<6 mth on 1st line	<6 months	<6 mth on 1st line	0		0	no	yes	no	no	no	no	>=12	no	no	no	done	Pos	100-199	100-199	done	Neg	Neg	done	Neg	done	done	improved	M	miliary TB	1	2	CS Gbessia port 1	1	0
< 100	no	> 7g/dL	41	24		PCP	TB on treatment		0		HIV known >4 wks		2nd line	2nd line	>12 months	2nd line			0		no	no	yes	yes	no	>=12	no	no	yes	not done		<100	<50	not done		Pos	done	Neg	done	done	improved	F	miliary TB	0	2	CS Gbessia port 1	2	1	3
	no	>=6 g/dl	416	41	1st line	miliary TB	candidiasis		0	Matam	HIV known >4 wks		premier ligne	<6 mth on 1st line	>12 months	>6 mth on 1st line	1	0	0	yes	no	no	yes	no	yes	>=12	no	yes	yes	done	Pos	>350	350-499	done	Neg	Neg	done		not done	done	improved	F	miliary TB	0	2	CS Gbessia port 1	2	0
<100	no	>=6 g/dl	146	5	1st line	miliary TB			0	Matam	HIV known >4 wks	>50.000	premier ligne	<6 mth on 1st line	6-12 months	>6 mth on 1st line		0	0		yes	no	yes	no	yes	>=12	no	no	no	done	Pos	100-199	100-199	not done		Neg	done		not done	done	improved	M	miliary TB	0	2	CS Gbessia port 1	1	1	3
< 100	no	< 7g/dL	3	17		miliary TB	acute kidney injury		0		HIV known <4 wks		no ART	not started	not started	not initiated	1		0	no	no	no	yes	no	no	>=12	no	no	no	done	Pos	<100	<50	done	Neg	Neg	done			done	improved	F	miliary TB	0	2	CS Gbessia port 1	2	1	3
200-500	no	> 7g/dL	234	10		other	miliary TB		0		HIV known >4 wks		premier ligne	<6 mth on 1st line	>12 months	>6 mth on 1st line	0		0	no	yes	no	yes	no	no	>=12	no	no	no	done	Neg	200-349	200-349	done	Neg	Neg	done			done	improved	F	miliary TB	0	2	CS Gbessia port 1	2	1	1
100-200	no	< 7g/dL	129	17		TB on treatment			0		HIV known <4 wks		premier ligne	<6 mth on 1st line	<6 months	<6 mth on 1st line	0		0	no	no	no	yes	yes	no	>=12	no	no	yes	done	Neg	100-199	100-199	done	Neg	Neg	done			done	improved	F	miliary TB	0	2	CS Gbessia port 1	2	0
< 100	no	> 7g/dL	42	6		miliary TB		Sepsis	1		HIV known <4 wks		premier ligne	<6 mth on 1st line	<6 months	<6 mth on 1st line			0	no	yes	no	yes	no	no	>=12	no	no	yes	done	Pos	<100	<50	done	Pos	Neg	done			not done	deceased	M	miliary TB	0	2	CS Gbessia port 1	1	1	3
200-500	no	< 7g/dL	225	3		toxic hepatitis	TB on treatment		1		HIV known >4 wks		premier ligne	<6 mth on 1st line	>12 months	>6 mth on 1st line			0		no	no	no	no	yes	>=12	no	no		done	Neg	200-349	200-349	done	Neg	Neg	done			not done	deceased	M	miliary TB	0	2	CS Gbessia port 1	1	1	3
	yes	>=6 g/dl	55	6	no ART	chronic kidney failure	miliary TB	respiratory failure	1	Matam	HIV known <4 wks		no ART	not started	not started	not initiated	1		0	no	no	no	yes	no	yes	>=12	no	no	no	done	Pos	<100	50-99	done	Neg	Neg	done	Neg	done	done	deceased	F	miliary TB	0	2	CS Gbessia port 1	2	0
<100	yes	>=6 g/dl	112	15	1st line	miliary TB	chronic kidney failure	respiratory failure	1	Matam	HIV known >4 wks		premier ligne	<6 mth on 1st line	<6 months	<6 mth on 1st line	0		0	no	no	no	no	yes	yes	>=12	no	no	yes	done	Pos	100-199	100-199	done	Neg	Neg	done		not done	done	deceased	F	miliary TB	0	2	CS Gbessia port 1	2	1	3
	no	>=6 g/dl	10	20	no ART	chronic diar	TB on treatment	Sepsis	1	Matam	HIV known <4 wks		no ART	not started	not started	not initiated			0		no	no	no	yes	yes	>=12	no	no	yes	not done		<100	<50	not done			not done		not done	done	deceased	F	miliary TB	0	2	CS Gbessia port 1	2	0
<100	yes	>=6 g/dl		18	2nd line	chronic diar	TB on treatment	other	1	Matam	HIV known >4 wks	40-999	2nd line	2nd line	>12 months	2nd line			0	no	no	no	no	no	yes	>=12	no	no	yes												deceased	F	miliary TB	0	2	CS Gbessia port 1	2	1	1
<100	no	>=6 g/dl	141	1	1st line	other	TB on treatment		0	Autre	HIV known >4 wks	>50.000	premier ligne	<6 mth on 1st line	<6 months	<6 mth on 1st line	1	0	0	no	no	no	no	yes	yes	>=12	no	no	no	done	Pos	100-199	100-199	not done		Neg	done		not done	done	refered	M	miliary TB	0	2	CS Gbessia port 1	1	1	3
>500	no	>=6 g/dl	530	5	1st line	Toxoplasmose	TB on treatment		0	Matam	HIV known >4 wks		premier ligne	<6 mth on 1st line	>12 months	>6 mth on 1st line			0	no	yes	no	yes	no		>=12	yes	yes	yes	not done		>350	>500			Neg	done				refered	F	miliary TB	1	2	CS Gbessia port 1	2	1	3
> 500	no	> 7g/dL	779	15		extrapulmonary TB			0		HIV known <4 wks		no ART	not started	not started	not initiated			0	no	yes	no	yes	yes	yes	>=12	no	no	yes	not done		>350	>500	done	Neg	Neg	done			not done	improved	M	EP TB	0	2	CS Gbessia port 1	1	1	3
	no	<6 g/dl	29	4	no ART	pulmonary TB	anaemia		0	Matam	HIV known <4 wks		no ART	not started	not started	not initiated	1		0	no	no	no	yes	no	no	>=12	no	no	yes	done	Pos	<100	<50	done	Pos	Neg	done	Neg	done	done	improved	M	pulmonary TB	0	2	CS Gbessia port 1	1	0
<100	no	>=6 g/dl	26	26	1st line	toxic hepatitis	pulmonary TB		0	Matam	HIV known >4 wks		premier ligne	<6 mth on 1st line	<6 months	<6 mth on 1st line			0	no	no	no	no	yes	no	>=12	no	no	yes	done	Pos	<100	<50	done	Neg	Neg	done	Neg	done	done	improved	F	pulmonary TB	0	2	CS Gbessia port 1	2	1	3
<100	no	>=6 g/dl	66	18	2nd line	pulmonary TB			0	Gbessia Port	HIV known >4 wks	40-999	2nd line	2nd line	>12 months	2nd line	0		0	yes	no	no	no	no	yes	>=12	no	no	yes	done	Pos	<100	50-99	done	Pos	Pos	done	Neg	done	done	improved	M	pulmonary TB	0	2	CS Gbessia port 1	1	1	3
	yes	>=6 g/dl	6	13	1st line	pulmonary TB	acute kidney injury		0	Matam	HIV known <4 wks		no ART	not started	not started	<6 mth on 1st line	1		1	no	no	no	no	no	no	>=12	no	no	yes	done	Pos	<100	<50	done	Pos	Neg	done		not done	done	improved	M	pulmonary TB	0	2	CS Gbessia port 1	1	1	3
>500	no	>=6 g/dl	188	12	1st line	pulmonary TB	anaemia		0	Matam	HIV known >4 wks	>50.000	premier ligne	<6 mth on 1st line	>12 months	>6 mth on 1st line	1	0	0	no	no	no	yes	no	yes	>=12	no	no	yes	done	Neg	100-199	100-199	done	Neg	Neg	done		not done	done	improved	F	pulmonary TB	0	2	CS Gbessia port 1	2	1	1
>500	no	>=6 g/dl	188	12	1st line	pulmonary TB	anaemia		0	Matam	HIV known >4 wks	>50.000	premier ligne	<6 mth on 1st line	>12 months	>6 mth on 1st line	1	0	0	no	no	no	yes	no	yes	>=12	no	no	yes	done	Neg	100-199	100-199	done	Neg	Neg	done		not done	done	improved	F	pulmonary TB	0	2	CS Gbessia port 1	2	1	1
100_200	yes	<6 g/dl	111	3		pulmonary TB	anaemia		0	Matam	HIV known <4 wks		premier ligne	<6 mth on 1st line	<6 months	<6 mth on 1st line	1	0	0	no	yes	no	yes	yes	no	>=12	no	no	yes	done	Neg	100-199	100-199	not done		Pos	done		not done	done	improved	F	pulmonary TB	0	2	CS Gbessia port 1	2	1	3
	no	>=6 g/dl	51	19	1st line	pulmonary TB	PCP		0	Gbessia Port	HIV known <4 wks		premier ligne	<6 mth on 1st line	<6 months	<6 mth on 1st line	0		0	no	no	no	yes	yes		>=12	yes	no	yes	done	Pos	<100	50-99			Neg	done			done	improved	F	pulmonary TB	0	2	CS Gbessia port 1	2	1	3
>500		>=6 g/dl	1287	23	1st line	pulmonary TB	PCP		0	Gbessia Port	HIV known >4 wks	<40/ND	premier ligne	<6 mth on 1st line	>12 months	>6 mth on 1st line	0		0		no		yes	yes		>=12				done	Pos	>350	>500				not done			done	improved	M	pulmonary TB	0	2	CS Gbessia port 1	1	1	3
<100	no	>=6 g/dl		10	no ART	pulmonary TB	chronic diar		0	Matam	HIV known <4 wks		no ART	not started	not started	not initiated			0		no	no	yes	yes	no	>=12	no	no	yes	done	Pos					Neg	done				improved	F	pulmonary TB	0	2	CS Gbessia port 1	2	0
<100	no	>=6 g/dl	161	6	1st line	pulmonary TB		Sepsis	1	Matam	HIV known <4 wks		premier ligne	<6 mth on 1st line	<6 months	<6 mth on 1st line	0		0	no	yes	no	yes	no	no	>=12	no	no	yes	done	Pos	100-199	100-199	done	Neg	Neg	done		not done	done	deceased	M	pulmonary TB	0	2	CS Gbessia port 1	1	0
<100	yes	>=6 g/dl	75	4	no ART	MDR TB			0	Matam	HIV known <4 wks		no ART	not started	not started	not initiated			0		no	no	yes	yes	yes	>=12	no	no	yes	done	Pos	<100	50-99	done	Pos	Neg	done		not done	done	refered	F	MDR TB	0	2	CS Gbessia port 1	2	0
	yes	>=6 g/dl	34	2	no ART	MDR TB	candidiasis		0	Matam	HIV known <4 wks		no ART	not started	not started	not initiated			0		no	no	no	yes	yes	>=12	no	no	yes	not done		<100	<50	done	Neg	Neg	done				refered	F	MDR TB	0	2	CS Gbessia port 1	2	1	3
<100	no	>=6 g/dl	48	14	1st line	cryptococcal meningitis			0	Matam	HIV known >4 wks		premier ligne	<6 mth on 1st line	>12 months	>6 mth on 1st line	0		0	no	no	no	yes	yes	no		no	no	yes	done	Pos	<100	<50	done	Neg	Pos	done	Pos	done	done	improved	F	0	0	2	CS Tombolia	2	1	4
>500	no	<6 g/dl	741	5	1st line	pneumonia			0	Matam	HIV known >4 wks	<40/ND	premier ligne	<6 mth on 1st line	>12 months	>6 mth on 1st line			0	no	no	no	yes	no	yes	>=12	no	no	no	done	Neg	>350	>500	not done		Neg	done		not done	done	improved	M	0	0	2	CS Tombolia	1	1	3
< 100	no	> 7g/dL	26	21		PCP	kaposi sarcoma		0		HIV known >4 wks		premier ligne	<6 mth on 1st line	<6 months	<6 mth on 1st line	0		0	yes	no	no	yes	no	yes	>=12	no	no	no	not done		<100	<50	done	Neg	Neg	done			done	improved	M	0	0	2	CS Tombolia	1	1	4
	no	>=6 g/dl	78	3	no ART	cryptococcal meningitis	acute kidney injury	CNS pathology	1	Tombolia	HIV known <4 wks		no ART	not started	not started	not initiated	1		0	no	yes	no	no	yes	yes	<12	yes	no	yes	done	Neg	<100	50-99	done	Neg	Pos	done	Pos	done	not done	deceased	M	0	0	2	CS Tombolia	1	0
100_200	no	>=6 g/dl	21	31	1st line	TB meningitis	Toxoplasmose		0	Matam	HIV known >4 wks		premier ligne	<6 mth on 1st line	<6 months	<6 mth on 1st line	1	0	0	yes	no	no	no	no	yes	>=12	no	no	yes	done	Neg	<100	<50	done	Neg	Neg	done	Neg	done	done	improved	M	TB meningitis	1	2	CS Tombolia	1	1	3
< 100	no	< 7g/dL	20	10		TB meningitis	Toxoplasmose		0		HIV known >4 wks		premier ligne	<6 mth on 1st line	>12 months	>6 mth on 1st line			0		yes	no	no	no	no	>=12	yes	no	yes	done	Neg	<100	<50	done	Neg	Neg	done	Neg	done	done	improved	F	TB meningitis	1	2	CS Tombolia	2	1	3
<100	no	>=6 g/dl	10	14	1st line	TB meningitis	Toxoplasmose		0	Matam	HIV known >4 wks		premier ligne	<6 mth on 1st line	>12 months	>6 mth on 1st line	1	0	0	yes	yes	no	yes	no	no	>=12	no	no	yes	done	Pos	<100	<50	not done			not done		not done	done	improved	M	TB meningitis	1	2	CS Tombolia	1	1	3
<100	no	>=6 g/dl	18	21	1st line	TB meningitis	Toxoplasmose	CNS pathology	1	Autre	HIV known >4 wks	40-999	premier ligne	<6 mth on 1st line	<6 months	<6 mth on 1st line	0		0	yes	yes	no	yes	yes	no	>=12	no	no	no	done	Pos	<100	<50	done	Neg	Neg	done	Neg	done	done	deceased	M	TB meningitis	1	2	CS Tombolia	1	1	4
		>=6 g/dl	265	12		TB meningitis	Toxoplasmose		1	Tombolia	HIV known <4 wks		no ART	not started			0		0		no		yes			<12	yes	yes		done	Neg	200-349	200-349					Neg	done		deceased	F	TB meningitis	1	2	CS Tombolia	2	0
	yes	>=6 g/dl	13	27	1st line	other	miliary TB		0	Matam	HIV known <4 wks		no ART	not started	not started	<6 mth on 1st line	1		1	no	no	no	yes	yes	no	>=12	no	no	yes	done	Pos	<100	<50	done	Neg	Neg	done		not done	not done	improved	M	miliary TB	0	2	CS Tombolia	1	1	4
<100	no	>=6 g/dl	12	12	1st line	other	miliary TB		0	Matam	HIV known >4 wks	>50.000	premier ligne	<6 mth on 1st line	6-12 months	>6 mth on 1st line	1	0	0	yes	yes	no	yes	no	no	>=12	no	no	yes	done	Pos	<100	<50	done	Neg	Pos	done	Neg	done	done	improved	F	miliary TB	0	2	CS Tombolia	2	1	4
100_200	yes	<6 g/dl	102	7	no ART	miliary TB	candidiasis		0	Matam	HIV known <4 wks		no ART	not started	not started	not initiated			0	no	no	no	yes	yes	yes	>=12	no	no	yes	done	Pos	100-199	100-199	done	Neg	Neg	done	Neg	done	done	improved	F	miliary TB	0	2	CS Tombolia	2	0
100_200	no	>=6 g/dl	335	13	1st line	TB relaps	Toxoplasmose		0	Matam	HIV known >4 wks		premier ligne	<6 mth on 1st line	<6 months	<6 mth on 1st line	1	0	0	no	no	no	yes	yes	no	>=12	no	no	yes	done	Pos	200-349	200-349	done	Neg	Neg	done		not done	done	improved	F	miliary TB	1	2	CS Tombolia	2	1	3
<100	no	>=6 g/dl	65	24	1st line	TB on treatment	kaposi sarcoma		0	Autre	HIV known >4 wks	40-999	premier ligne	<6 mth on 1st line	<6 months	<6 mth on 1st line			0		no	no	yes	yes	yes	>=12	no	no	no	done	Neg	<100	50-99							done	improved	M	miliary TB	0	2	CS Tombolia	1	1	4
< 100	no	> 7g/dL	52	11		TB on treatment		respiratory failure	1		HIV known >4 wks		premier ligne	<6 mth on 1st line	<6 months	<6 mth on 1st line	0		0		no	no	no	yes	no	>=12	no	no		not done		<100	50-99	done	Neg	Neg	done			not done	deceased	M	miliary TB	0	2	CS Tombolia	1	1	3
100_200	yes	<6 g/dl	74	12	1st line	miliary TB	bacterial meningitis	hypovolaemic shock	1	Matam	HIV known <4 wks		no ART	not started	not started	<6 mth on 1st line	1		1	no	yes	no	yes	no	yes	>=12	yes	no	yes	done	Pos	<100	50-99	done	Neg	Neg	done	Neg	done	done	deceased	F	miliary TB	0	2	CS Tombolia	2	0
200-500	no	> 7g/dL	303	19		extrapulmonary TB			0		HIV known <4 wks			not started		<6 mth on 1st line			1		no	no	yes	no	no	>=12	no	no	yes	done	Neg	200-349	200-349	done	Neg	Neg	done			done	improved	F	EP TB	0	2	CS Tombolia	2	1	3
> 500	no	> 7g/dL	826	19		extrapulmonary TB	PCP		0		HIV known <4 wks		no ART	not started	not started	not initiated			0	no	no	no	yes	yes	yes	>=12	no	no	yes	not done		>350	>500	not done			not done			done	improved	M	EP TB	0	2	CS Tombolia	1	1	4
200-500	no	>=6 g/dl	215	14	1st line	pulmonary TB	other		0	Matam	HIV known >4 wks		premier ligne	<6 mth on 1st line	>12 months	>6 mth on 1st line	1	0	0	no	yes	no	yes	yes	no	>=12	no	no	yes	done	Pos	200-349	200-349	done	Pos	Neg	done		not done	not done	improved	F	pulmonary TB	0	2	CS Tombolia	2	1	3
	no	>=6 g/dl	278	5	1st line	pulmonary TB	PCP	respiratory failure	1	Matam	HIV known >4 wks		premier ligne	<6 mth on 1st line	>12 months	>6 mth on 1st line	0		0	yes	no	no	no	yes	no	>=12	no	no	yes	done	Neg	200-349	200-349	done	Pos	Neg	done		not done	not done	deceased	F	pulmonary TB	0	2	CS Tombolia	2	1	3
	yes	<6 g/dl	57	86	2nd line	pulmonary TB	other	hypovolaemic shock	1	Matam	HIV known <4 wks		no ART	not started	not started	2nd line	1		0	no	no	no	yes	yes	no	>=12	no	no	yes	done	Pos	<100	50-99	done	Pos	Neg	done		not done	done	deceased	F	pulmonary TB	0	2	CS Tombolia	2	0
	no	>=6 g/dl	227	7	no ART	pulmonary TB	other	Sepsis	1	Tombolia	HIV known <4 wks		no ART	not started	not started	not initiated	1		0	no	yes	no	yes	yes	yes	>=12	no	no	yes	done	Pos	200-349	200-349	done	Pos	Neg	done		not done	done	deceased	F	pulmonary TB	0	2	CS Tombolia	2	0
100_200	no	>=6 g/dl	82	14	1st line	Toxoplasmose	candidiasis		0	Matam	HIV known >4 wks		premier ligne	<6 mth on 1st line	>12 months	>6 mth on 1st line	1	0	0	yes	no	no	no	no	no	>=12	yes	yes	yes	done	Neg	<100	50-99	done	Neg	Neg	done	Neg	done	done	improved	F	0	1	2	CS Wanidara	2	1	3
	yes	>=6 g/dl	115	10	1st line	toxic hepatitis	chronic diar		0							<6 mth on 1st line	1		0		no	no	yes	no	no	>=12	no	no	no	not done		100-199	100-199	done	Neg	Neg	done	Neg	done	done	improved	F	0	0	2	CS Wanidara	2	1	3
<100	yes	>=6 g/dl	76	7	2nd line	anaemia	anaemia		0	Wanidara	HIV known >4 wks	40-999	premier ligne	<6 mth on 1st line	>12 months	2nd line	1	1	0	no	yes	no	no	no	yes				yes	done	Neg	<100	50-99	done	Neg	Neg	done		not done	done	improved	F	0	0	2	CS Wanidara	2	1	3
200-500	yes	>=6 g/dl	55	3	1st line	cryptococcal meningitis	sepsis	Sepsis	1	Matam	HIV known >4 wks		premier ligne	<6 mth on 1st line	6-12 months	>6 mth on 1st line	1	0	0	yes	no	no	yes	no	no	>=12	no	yes	yes	done	Pos	<100	50-99	not done		Pos	done	Pos	done	done	deceased	F	0	0	2	CS Wanidara	2	1	3
200-500	no	< 7g/dL	443	18		other		other	1		HIV known >4 wks		premier ligne	<6 mth on 1st line	>12 months	>6 mth on 1st line			0	no	no	no	no	yes	yes	<12	no	no	yes	not done		>350	350-499	not done			not done			done	deceased	M	0	0	2	CS Wanidara	1	1	3
<100	yes	>=6 g/dl	11	3	1st line	chronic diar	other	respiratory failure	1	Matam	HIV known >4 wks		premier ligne	<6 mth on 1st line	6-12 months	>6 mth on 1st line			0	no	no	no	yes	yes	no	>=12	no	no	yes	done	Neg	<100	<50	done	Neg	Neg	done		not done		deceased	F	0	0	2	CS Wanidara	2	1	3
				1					1										0																						deceased	F	0	0	2	CS Wanidara	2	1	3
									0										0																							F	0	0	2	CS Wanidara	2	1	3
<100	yes	>=6 g/dl	57	42	1st line	TB meningitis	Toxoplasmose		0	Matam	HIV known <4 wks		no ART	not started	not started	<6 mth on 1st line	1		1	no	no	no	no	no	no		no	yes	yes	done	Neg	<100	50-99	done	Neg	Neg	done		not done	done	improved	M	TB meningitis	1	2	CS Wanidara	1	0
100-200	no	> 7g/dL	165	11		TB meningitis	PCP	CNS pathology	1		HIV known >4 wks		premier ligne	<6 mth on 1st line	<6 months	<6 mth on 1st line	1	0	0	no	no	no	yes	no	no	<12	no	no	yes			100-199	100-199	done	Pos	Neg	done	Neg	done	not done	deceased	M	TB meningitis	0	2	CS Wanidara	1	1	4
	yes	>=6 g/dl		0	1st line	TB meningitis	bacterial meningitis	CNS pathology	1	Matam						<6 mth on 1st line			0		no	no	yes	yes	yes	<12	yes	yes	no	done	Neg			not done		Neg	done	Neg	done	not done	deceased	M	TB meningitis	0	2	CS Wanidara	1	1	3
	no	<6 g/dl	208	6	no ART	clinical TB	bacterial pneumonia		0	Matam	HIV known <4 wks		no ART	not started	not started	not initiated			0		no	no	yes	yes	no	>=12	no	no	yes	done	Neg	200-349	200-349	done	Neg	Neg	done	Neg	done	done	improved	F	clinical TB	0	2	CS Wanidara	2	1	4
100_200	no	<6 g/dl	22	24	2nd line	clinical TB	anaemia	other	1	Matam	HIV known >4 wks	40-999	premier ligne	<6 mth on 1st line	6-12 months	2nd line		1	0	no	no	no	yes	no	no	>=12	no	no	yes	done	Neg	<100	<50	done	Neg	Neg	done				deceased	F	clinical TB	0	2	CS Wanidara	2	1	3
<100	no	>=6 g/dl	272	35	1st line	Toxoplasmose	TB on treatment		0	Matam	HIV known >4 wks		premier ligne	<6 mth on 1st line	<6 months	<6 mth on 1st line	0		0		no	no	yes	no	no	>=12	no	yes	no	done	Neg	200-349	200-349	done	Neg	Neg	done		not done	done	improved	M	miliary TB	1	2	CS Wanidara	1	1	4
	no	<6 g/dl	72	6	1st line	miliary TB	chronic diar		0	Matam	HIV known <4 wks		no ART	not started	not started	<6 mth on 1st line	1		1	no	no	no	yes	no	no	>=12	no	no	yes	done	Pos	<100	50-99	done	Neg	Neg	done		not done	done	improved	F	miliary TB	0	2	CS Wanidara	2	1	3
<100	no	<6 g/dl	33	10	1st line	TB on treatment	sepsis		0	Matam	HIV known <4 wks		no ART	not started	not started	<6 mth on 1st line	0		1	no	no	no	yes	no	yes	>=12	no	no	yes	done	Pos	<100	<50	done	Neg	Neg	done		not done	done	improved	F	miliary TB	0	2	CS Wanidara	2	1	3
<100	no		73	7	1st line	TB on treatment			0	Autre	HIV known <4 wks	>50.000	premier ligne	<6 mth on 1st line	<6 months	<6 mth on 1st line	1	0	0	no	yes	no	no	no	yes	>=12	no	no	no	done	Neg	<100	50-99	done	Neg		not done		not done	done	improved	F	miliary TB	0	2	CS Wanidara	2	1	3
< 100	no	> 7g/dL	202	11		Toxoplasmose	TB on treatment		0		HIV known >4 wks		premier ligne	<6 mth on 1st line	<6 months	<6 mth on 1st line	1	0	0			no	no	no	no	>=12	no	yes	yes	not done		200-349	200-349	done	Neg	Neg	done			done	improved	F	miliary TB	1	2	CS Wanidara	2	1	3
200-500	no	> 7g/dL		8		other	TB on treatment		0		HIV known >4 wks		premier ligne	<6 mth on 1st line	>12 months	>6 mth on 1st line			0	no	no	no	no	yes	no	>=12	no	no	yes	not done				not done			not done			done	improved	F	miliary TB	0	2	CS Wanidara	2	1	4
100-200	no	> 7g/dL	137	5		TB on treatment	other		0		HIV known >4 wks		no ART	not started	not started	not initiated			0	no	no	no	yes	yes	no	>=12	no	no		not done		100-199	100-199	done	Neg	Neg	done				improved	F	miliary TB	0	2	CS Wanidara	2	0
100-200	no	< 7g/dL	52	6		TB IRIS	TB on treatment	hypovolaemic shock	1		HIV known >4 wks		premier ligne	<6 mth on 1st line	<6 months	<6 mth on 1st line			0		no	no	yes	yes	no	<12	no	no	yes	done	Pos	<100	50-99	done	Neg	Neg	done		not done	not done	deceased	F	miliary TB	0	2	CS Wanidara	2	0
200-500	no	> 7g/dL	39	4		chronic kidney failure	TB on treatment	other	1		HIV known >4 wks		2nd line	2nd line	>12 months	2nd line			0		no	no	yes	no	no	<12	no	yes	yes	done	Neg	<100	<50	done	Neg	Neg	done			not done	deceased	M	miliary TB	0	2	CS Wanidara	1	1	3
200-500	yes	< 7g/dL	450	6		other	TB on treatment		0		HIV known >4 wks		premier ligne	<6 mth on 1st line	>12 months	>6 mth on 1st line	0		0	no	no	no	no	yes	yes	>=12	no	no	yes	not done		>350	350-499	done	Neg	Neg	done			done	refered	M	miliary TB	0	2	CS Wanidara	1	1	3
	no	>=6 g/dl		15	1st line	pulmonary TB	PCP		0	Matam	HIV known >4 wks	<40/ND	premier ligne	<6 mth on 1st line	>12 months	>6 mth on 1st line	0		0	no	no	no	yes	yes	no	>=12	no	no	no	done	Neg			done	Pos	Neg	done		not done	done	improved	F	pulmonary TB	0	2	CS Wanidara	2	1	3
<100	no	>=6 g/dl	99	26	2nd line	pulmonary TB			0	Matam	HIV known >4 wks		premier ligne	<6 mth on 1st line	>12 months	2nd line	1	1	0	yes	yes	no	yes	yes	no	>=12	no	no	yes	done	Pos	<100	50-99	done	Pos	Neg	done		not done	done	improved	M	pulmonary TB	0	2	CS Wanidara	1	1	3
	no	>=6 g/dl	136	15	1st line	pulmonary TB	chronic diar		0	Matam	HIV known <4 wks		no ART	not started	not started	<6 mth on 1st line	1		1		no	no	yes	no	yes	>=12	no	no	yes	done	Neg	100-199	100-199	done	Pos	Neg	done		not done	done	improved	M	pulmonary TB	0	2	CS Wanidara	1	0
	no	<6 g/dl		2	no ART	pulmonary TB		Sepsis	1	Matam	HIV known <4 wks		no ART	not started	not started	not initiated			0		no	no	no	yes	yes	>=12	no	no	yes	not done				not done		Neg	done		not done	not done	deceased	M	pulmonary TB	0	2	CS Wanidara	1	0
< 100	no	> 7g/dL	72	1		MDR TB			0		HIV known >4 wks		premier ligne	<6 mth on 1st line	6-12 months	>6 mth on 1st line			0		yes	no	yes	no	no	>=12	no	no		done	Neg	<100	50-99	done	Pos		not done			not done	refered	M	MDR TB	0	2	CS Wanidara	1	1	3
	yes	<6 g/dl	4	14	1st line	acute kidney injury	malaria		0	Matam	HIV known >4 wks		premier ligne	<6 mth on 1st line	<6 months	<6 mth on 1st line	1	0	0	yes	no	no	yes	no	yes	>=12	no	no	yes	done	Neg	<100	<50	done	Neg	Neg	done		not done	not done	improved	F	0	0	3
	no	>=6 g/dl		4	no ART	malaria			0	Matam	exposed child		no ART	not started	not started	not initiated			0	no	no	no	yes	yes	yes		no	no	no	not done				done	Neg		not done		not done	not done	improved	M	0	0	2
200-500	no	>=6 g/dl	14	18	1st line	toxic hepatitis	anaemia		0	Matam	HIV known >4 wks		premier ligne	<6 mth on 1st line	>12 months	>6 mth on 1st line	0		0	no	no	no	no	no	yes	>=12	no	no	no	done	Neg	<100	<50	not done			not done		not done	not done	improved	F	0	0	2
	no	>=6 g/dl		1	no ART	malaria	candidiasis		0	Matam	exposed child								0		no	no	yes	yes	no	>=12	no	no	no	not done				not done			not done		not done	not done	improved	M	0	0	2
unknown	no	> 7g/dL	1619	2		malaria			0		exposed child		no ART	not started	not started	not initiated			0	no	yes	no	no	no	no	>=12	no	no	no	not done		>350	>500	not done			not done			not done	improved	M	0	0	2
<100	yes	>=6 g/dl	1	44	1st line	Toxoplasmose	bacterial meningitis		0	Autre	HIV known >4 wks		premier ligne	<6 mth on 1st line	6-12 months	>6 mth on 1st line	1	0	0	yes	yes	no	no	no	no	>=12	yes	yes	no	done	Neg	<100	<50	done	Neg	Neg	done	Neg	done	done	improved	F	0	1
	yes	>=6 g/dl	34	23	1st line	cryptococcal meningitis	other		0	De l`interieur	HIV known >4 wks		premier ligne	<6 mth on 1st line	>12 months	>6 mth on 1st line	1	0	0	no	no	no	no	no	no	>=12	yes	no	yes	done	Neg	<100	<50	done	Neg	Pos	done	Pos	done	done	improved	M	0	0	3
<100	yes	>=6 g/dl	19	20	1st line	Toxoplasmose	bacterial meningitis		0	Autre	HIV known <4 wks		no ART	not started	not started	<6 mth on 1st line	1		1	no	no	no	no	no	no	<12	yes	yes	yes	done	Neg	<100	<50	done	Neg	Neg	done	Neg	done	done	improved	F	0	1
	yes	<6 g/dl	289	9	1st line	sepsis	sepsis		0	Autre	HIV known <4 wks		premier ligne	<6 mth on 1st line	<6 months	<6 mth on 1st line	0		0	yes	no	no	no	no	no	>=12	no	no	no	done	Neg	200-349	200-349	done	Neg	Neg	done		not done	done	improved	F	0	0	2
>500	no	>=6 g/dl	788	8	1st line	Toxoplasmose	sepsis		0	Autre	HIV known >4 wks		premier ligne	<6 mth on 1st line	>12 months	>6 mth on 1st line	0		0	no	no	no	no	no	no	>=12	no	no	yes	done	Neg	>350	>500	done	Neg	Neg	done		not done	done	improved	F	0	1	3
<100	yes	>=6 g/dl	17	13	1st line	Toxoplasmose	scabies		0	Matam	HIV known <4 wks		no ART	not started	not started	<6 mth on 1st line	1		1	no	no	no	no	no	no	>=12	no	no	yes	done	Neg	<100	<50	done	Neg	Neg	done		not done	done	improved	M	0	1	2
<100	yes	>=6 g/dl	15	51	1st line	toxic hepatitis	other		0	Matam	HIV known >4 wks		premier ligne	<6 mth on 1st line	<6 months	<6 mth on 1st line	1	0	0	yes	no	no	yes	yes	no	>=12	no	no	yes	done	Pos	<100	<50	done	Neg	Neg	done		not done	done	improved	M	0	0	2
	no	<6 g/dl	26	10	no ART	chronic diar	acute kidney injury		0	Dermato	HIV known <4 wks		no ART	not started	not started	not initiated	1		0	no	no	no	no	no	yes	>=12	no	no	yes	done	Neg	<100	<50	done	Neg	Neg	done		not done	done	improved	M	0	0	3
100_200	yes	>=6 g/dl	169	7	1st line	Toxoplasmose			0	Matam	HIV known >4 wks		premier ligne	<6 mth on 1st line	>12 months	>6 mth on 1st line	1	0	0	yes	no	no	no	no	no	>=12	no	yes	yes	done	Neg	100-199	100-199	done	Neg	Neg	done		not done	done	improved	M	0	1	3
	yes	>=6 g/dl	32	7	2nd line	Toxoplasmose	mycosis		0	Dermato	HIV known >4 wks		premier ligne	<6 mth on 1st line	>12 months	2nd line	1	1	0	no	no	no	no	no	no	>=12	no	yes	yes	done	Neg	<100	<50	not done		Neg	done		not done	done	improved	F	0	1	3
>500	no	>=6 g/dl	1248	7	1st line	PCP			0	Autre	HIV known >4 wks		premier ligne	<6 mth on 1st line	6-12 months	>6 mth on 1st line			0	yes	no	no	yes	yes	no		no	no	no	done	Neg	>350	>500	not done		Neg	done		not done	done	improved	F	0	0	3
	no	>=6 g/dl	44	14	1st line	toxic hepatitis			0	Matam	HIV known <4 wks		premier ligne	<6 mth on 1st line	<6 months	<6 mth on 1st line	1	0	0	no	no	no	yes	no	yes	>=12	no	no	yes	done	Neg	<100	<50	done	Neg	Neg	done		not done	not done	improved	M	0	0	2
	yes	>=6 g/dl	26	7	1st line	Toxoplasmose	bacterial meningitis	respiratory failure	1	Autre	HIV known >4 wks		premier ligne	<6 mth on 1st line	>12 months	>6 mth on 1st line	1	0	0	no	no	no	yes	no	yes	>=12	no	no	no	done	Neg	<100	<50	done	Neg	Neg	done	Neg	done	not done	deceased	M	0	1	3
	no	>=6 g/dl	115	7	no ART	PCP	anaemia	respiratory failure	1	Tombolia	HIV known <4 wks		no ART	not started	not started	not initiated	1		0	no	no	no	yes	no	yes	>=12	yes	no	no	done	Neg	100-199	100-199	done	Neg	Neg	done	Neg	done	not done	deceased	F	0	0	2
	no	>=6 g/dl	88	11	no ART	cryptococcal meningitis		CNS pathology	1	Nongo	HIV known >4 wks		no ART	not started	not started	not initiated			0	no	yes	no	yes	no	no		yes	no	yes	done	Neg	<100	50-99	done	Neg	Pos	done	Pos	done	not done	deceased	F	0	0	3
	no	>=6 g/dl		0	no ART	HIV encephalitis	bacterial pneumonia	respiratory failure	1	Autre	HIV known <4 wks		no ART	not started	not started	not initiated			0	no	no	no	yes	no	no	<12	yes	no	yes	done	Neg			not done		Neg	done	Neg	done	not done	deceased	F	0	0	3
	no	>=6 g/dl	1	13	no ART	cryptococcal meningitis		CNS pathology	1	Nongo	HIV known <4 wks		no ART	not started	not started	not initiated			0	no	no	no	yes	no	yes	<12	yes	yes	yes	not done		<100	<50	not done		Pos	done	Pos	done	not done	deceased	F	0	0	3
	yes	>=6 g/dl		2	no ART	PCP	acute kidney injury	respiratory failure	1	De l`interieur	HIV known <4 wks		no ART	not started	not started	not initiated			0	no	yes	no	yes	no	yes	>=12	yes	no	yes	done	Pos			not done		Neg	done		not done	not done	deceased	M	0	0	3
	no	>=6 g/dl		2	1st line	bacterial meningitis	other	respiratory failure	1	Matam	exposed child					<6 mth on 1st line			0		no	no	no	yes	no	>=12	no	no	no	not done				not done			not done		not done	not done	deceased	M	0	0	2
200-500	no	< 7g/dL		3		other		other	1		HIV known >4 wks		premier ligne	<6 mth on 1st line	>12 months	>6 mth on 1st line	0		0	yes	yes	no	no	no	no	>=12		no	yes	done	Neg			not done		Neg	done			not done	deceased	F	0	0	3
<100	no	>=6 g/dl	17	7	no ART	chronic diar	sepsis	respiratory failure	1	Dermato	HIV known <4 wks		no ART	not started	not started	not initiated	1		0	no	no	no	yes	yes	no	>=12	no	no	yes	done	Neg	<100	<50	done	Neg	Neg	done	Neg	done	done	deceased	F	0	0	3
	yes	>=6 g/dl	1	11	no ART	Toxoplasmose	toxic hepatitis	CNS pathology	1	Matam	HIV known <4 wks		no ART	not started	not started	not initiated			0	no	yes	no	yes	yes	no		no	no	yes	done	Neg	<100	<50	done	Neg	Neg	done	Neg	done	done	deceased	F	0	1	2
	no	>=6 g/dl		1	no ART	Toxoplasmose	other	CNS pathology	1	Autre	HIV known <4 wks		no ART	not started	not started	not initiated			0	no	yes	no	no	no	no	<12	no	yes	no	done	Neg			done	Neg	Neg	done		not done		deceased	F	0	1	3
	no	>=6 g/dl		4	1st line	bacterial meningitis	acute kidney injury	respiratory failure	1	Matam	HIV known >4 wks		premier ligne	<6 mth on 1st line	>12 months	>6 mth on 1st line			0	yes	no	no	yes	no	yes	<12	yes		yes	done	Neg					Neg	done				deceased	F	0	0	3
200-500	no	>=6 g/dl		0	1st line	Toxoplasmose		Sepsis	1	Dermato	HIV known >4 wks		premier ligne	<6 mth on 1st line	>12 months	>6 mth on 1st line			0	no	yes	no	yes	yes	no	<12	no	no	yes	not done						Neg	done				deceased	F	0	1	3
	no	>=6 g/dl		4	no ART	malaria	bacterial pneumonia	respiratory failure	1		exposed child		no ART	not started	not started	not initiated			0		yes	no	no	no		>=12		no	no												deceased	M	0	0	2
	no	>=6 g/dl	412	23	1st line	TB meningitis	Toxoplasmose		0	Autre			premier ligne	<6 mth on 1st line		<6 mth on 1st line			0		no	no	yes	yes	no	<12	yes	no	yes	done	Neg	>350	350-499	done	Pos	Neg	done	Neg	done	not done	improved	M	TB meningitis	1	3
	no	>=6 g/dl	48	15	1st line	TB meningitis	Toxoplasmose		0	De l`interieur			premier ligne	<6 mth on 1st line		<6 mth on 1st line	0		0		yes	no	yes	no	no	<12	yes	yes	yes	done	Pos	<100	<50	done	Pos	Neg	done		not done	not done	improved	M	TB meningitis	1	3
<100	no	>=6 g/dl	88	27	1st line	TB meningitis	Toxoplasmose		0	Autre	HIV known <4 wks		premier ligne	<6 mth on 1st line	<6 months	<6 mth on 1st line	1	0	0	yes	no	no	yes	no	no	>=12	no	no	yes	done	Neg	<100	50-99	done	Neg	Neg	done	Neg	done	done	improved	F	TB meningitis	1	3
<100	yes	>=6 g/dl	70	34	1st line	TB meningitis	Toxoplasmose		0	Autre	HIV known >4 wks		premier ligne	<6 mth on 1st line	>12 months	>6 mth on 1st line	0		0	yes	no	no	yes	no	no	>=12	no	no	yes	done	Pos	<100	50-99	done	Neg	Neg	done	Neg	done	done	improved	F	TB meningitis	1	3
< 100	no	> 7g/dL	26	13		TB meningitis	bacterial meningitis		0		HIV known <4 wks		no ART	not started			1		0		yes	no	yes	no	no	<12	yes	no	yes	done	Neg	<100	<50	done	Neg	Neg	done	Neg	done	done	improved	F	TB meningitis	0
<100	yes	>=6 g/dl	8	31	1st line	TB meningitis	Toxoplasmose		0	Autre	HIV known <4 wks		no ART	not started	not started	<6 mth on 1st line	1		1	no	yes	no	yes	yes	yes	<12	yes	no	yes	done	Pos	<100	<50	done	Pos	Neg	done	Neg	done	done	improved	F	TB meningitis	1	3
< 100	no	> 7g/dL	4	9		TB meningitis	Toxoplasmose		0		HIV known >4 wks		premier ligne	<6 mth on 1st line	>12 months	>6 mth on 1st line	1	0	0	yes	yes	no	yes	no	yes	<12	no		yes	done	Neg	<100	<50	done	Neg	Neg	done	Neg	done	done	improved	F	TB meningitis	1	3
	yes	>=6 g/dl	525	63	1st line	TB meningitis	bacterial meningitis		0	Autre	HIV known >4 wks		premier ligne	<6 mth on 1st line	<6 months	<6 mth on 1st line	0		0		no	no	yes	no	no	<12	no	no	yes	not done		>350	>500	done	Neg	Neg	done	Neg	done	done	improved	M	TB meningitis	0	3
	no	>=6 g/dl	109	23	1st line	TB meningitis			0	Autre	HIV known <4 wks		no ART	not started	not started	<6 mth on 1st line	1		1	no	no	no	yes	yes	no	<12	yes	yes	yes	not done		100-199	100-199	not done		Neg	done	Neg	done	done	improved	M	TB meningitis	0	2
100_200	no	>=6 g/dl	133	15	no ART	TB meningitis			0	Autre	HIV known >4 wks	40-999	premier ligne	<6 mth on 1st line	>12 months	>6 mth on 1st line	1	0	0	yes	no	no	no	no	no		yes	no	no	done	Pos	100-199	100-199	done	Neg	Neg	done		not done	done	improved	M	TB meningitis	0	3
	no	>=6 g/dl	12	17	1st line	TB meningitis	Toxoplasmose		0	Autre	HIV known >4 wks	>50.000	premier ligne	<6 mth on 1st line	>12 months	>6 mth on 1st line	1	0	0	yes	no	no	yes	no	yes	>=12	no	yes	no	done	Neg	<100	<50	done	Neg	Neg	done		not done	done	improved	F	TB meningitis	1	3
		>=6 g/dl		32	1st line	TB meningitis	Toxoplasmose		0	Autre	HIV known <4 wks		no ART	not started	not started	<6 mth on 1st line			1		yes		no	yes	no	<12	yes	yes		done	Neg					Neg	done	Neg	done		improved	M	TB meningitis	1	3
< 100	no	> 7g/dL	52	5		TB meningitis		CNS pathology	1		HIV known >4 wks		premier ligne	<6 mth on 1st line	<6 months	<6 mth on 1st line			0		no	no	no	yes	yes	<12	yes	no	yes	done	Neg	<100	50-99	done	Neg	Pos	done	Neg	done	not done	deceased	F	TB meningitis	0	3
< 100	no	> 7g/dL	43	3		TB meningitis	PCP	respiratory failure	1		HIV known >4 wks		premier ligne	<6 mth on 1st line	<6 months	<6 mth on 1st line	1	0	0		yes	no	yes	yes	yes	<12	yes	yes	yes	done	Neg	<100	<50	done	Neg	Neg	done	Neg	done	not done	deceased	F	TB meningitis	0	3
	yes	>=6 g/dl	9	9	no ART	TB meningitis	Toxoplasmose	CNS pathology	1	Dermato	HIV known <4 wks		no ART	not started	not started	not initiated	1		0	no	yes	no	yes	no	no	<12	no	yes	yes	done	Neg	<100	<50	done	Neg	Neg	done		not done	not done	deceased	F	TB meningitis	1	3
<100	no	<6 g/dl	14	0	1st line	TB meningitis	anaemia	hypovolaemic shock	1	Matam	HIV known >4 wks		premier ligne	<6 mth on 1st line	<6 months	<6 mth on 1st line	1	0	0	yes	yes	no	no	no	no	<12	no	no	yes	done	Neg	<100	<50	not done		Neg	done		not done	not done	deceased	M	TB meningitis	0	2
<100	no	>=6 g/dl	37	9	no ART	TB meningitis	Toxoplasmose	respiratory failure	1		HIV known <4 wks		no ART	not started	not started	not initiated	1		0		no	no	yes	no	no	>=12	yes	yes	yes	not done		<100	<50	not done		Neg	done		not done	not done	deceased	F	TB meningitis	1	3
< 100	no	> 7g/dL	74	3		TB meningitis	acute kidney injury	respiratory failure	1		HIV known <4 wks		no ART	not started	not started	not initiated			0	no	yes	no	no	no	yes	<12	no			done	Pos	<100	50-99			Neg	done		not done	not done	deceased	M	TB meningitis	0	3
	no	>=6 g/dl	187	77	2nd line	TB meningitis	Toxoplasmose	Sepsis	1	Matam	HIV known <4 wks		no ART	not started	not started	2nd line	1		0	no	no	no	no	no	no	>=12	yes	no	yes	done	Pos	100-199	100-199	done	Neg	Neg	done	Neg	done	done	deceased	F	TB meningitis	1	2
<100	yes	>=6 g/dl	48	3	1st line	TB meningitis		Sepsis	1	Nongo	HIV known >4 wks		premier ligne	<6 mth on 1st line	>12 months	>6 mth on 1st line			0	yes	no	no	yes	yes	yes	<12	no	no	yes	done	Pos	<100	<50	done	Neg	Neg	done		not done	done	deceased	M	TB meningitis	0	3
<100	yes	<6 g/dl	86	4	no ART	TB meningitis	Toxoplasmose	CNS pathology	1	Matam	HIV known <4 wks		no ART	not started	not started	not initiated			0	no	no	no	yes	no	no		no	no	no	done	Pos	<100	50-99	not done		Neg	done		not done	done	deceased	F	TB meningitis	1	2
200-500		>=6 g/dl	71	14	no ART	Toxoplasmose	TB Meningitis		0	DREAM	HIV known >4 wks	40-999	premier ligne	<6 mth on 1st line	>12 months	>6 mth on 1st line			0	no	yes					>=12	yes	yes		done	Neg	<100	50-99			Neg	done				refered	M	TB meningitis	1	3
	yes	>=6 g/dl	58	33	1st line	clinical TB	Toxoplasmose		0	Ignace Deen	HIV known >4 wks		no ART	not started	not started	<6 mth on 1st line	1		1	no	yes	no	yes	no	no	<12	yes	no	no	done	Neg	<100	50-99	done	Neg	Neg	done	Neg	done	done	improved	F	clinical TB	1	3
<100	yes	>=6 g/dl	34	15	1st line	Toxoplasmose	clinical TB		0	De l`interieur	HIV known <4 wks		no ART	not started	not started	<6 mth on 1st line	0		1	no	no	no	no	no	no	>=12	yes	no	yes	not done		<100	<50	done	Neg		not done	Neg	done	done	improved	F	clinical TB	1	3
	no	>=6 g/dl	41	4	1st line	clinical TB	candidiasis		0	De l`interieur						<6 mth on 1st line	1		0		no	no	yes	no	yes	>=12	no	no	no	done	Neg	<100	<50	done	Neg	Neg	done		not done	done	improved	F	clinical TB	0	3
<100	no	>=6 g/dl	99	4	no ART	clinical TB	Toxoplasmose	respiratory failure	1	Autre	HIV known <4 wks		no ART	not started	not started	not initiated	1		0	no	no	no	yes	yes	no	>=12	yes	no	yes	done	Neg	<100	50-99	done	Pos	Neg	done		not done	not done	deceased	F	clinical TB	1	3
	no	>=6 g/dl	41	4		clinical TB			1	Matam	HIV known <4 wks		no ART	not started	not started	not initiated	1		0		yes	no	yes	no	no	>=12	yes	no	yes	done	Pos	<100	<50			Neg	done				deceased	F	clinical TB	0	2
	no	>=6 g/dl	36	22	1st line	miliary TB	Toxoplasmose		0	Gbessia Port	HIV known <4 wks		no ART	not started	not started	<6 mth on 1st line	1		1	no	no	no	yes	no	no	<12	no	yes	no	done	Pos	<100	<50	done	Pos	Neg	done	Neg	done	not done	improved	M	miliary TB	1	2
	yes	<6 g/dl	189	12	1st line	miliary TB	other		0	Matam			premier ligne	<6 mth on 1st line		<6 mth on 1st line	1	0	0	yes	no	no	yes	yes	yes	>=12	no	no	yes	done	Neg	100-199	100-199	not done		Neg	done		not done	not done	improved	F	miliary TB	0	3
<100	no	>=6 g/dl	13	20	1st line	miliary TB			0	Autre	HIV known <4 wks		no ART	not started	not started	<6 mth on 1st line			1	no	no	no	yes	yes	yes		no	no	yes	done	Pos	<100	<50	done	Neg		not done		not done	not done	improved	F	miliary TB	0	3
200-500	no	> 7g/dL	392	15		clinical TB	other		0		HIV known <4 wks		no ART	not started	not started	not initiated			0	no	no	no	no	no	no	>=12	no	no	no	done	Neg	>350	350-499	done	Neg	Neg	done			not done	improved	F	miliary TB	0	2
	no	>=6 g/dl	79	34	1st line	miliary TB	Toxoplasmose		0	Matam	HIV known <4 wks		no ART	not started	not started	<6 mth on 1st line	1		1	no	no	no	yes	yes	no	>=12	no	no	yes	done	Pos	<100	50-99	done	Neg	Neg	done	Neg	done	done	improved	F	miliary TB	1	2
	yes	<6 g/dl	236	16	no ART	miliary TB	cryptococcal meningitis		0	Matam	HIV known <4 wks		no ART	not started	not started	not initiated	1		0		no	no	yes	no	yes	>=12	no	no	yes	done	Pos	200-349	200-349	done	Neg	Pos	done	Neg	done	done	improved	F	miliary TB	0	2
<100	no	>=6 g/dl	88	30	1st line	PCP	TB on treatment		0	Matam	HIV known >4 wks	>50.000	premier ligne	<6 mth on 1st line	<6 months	<6 mth on 1st line	1	0	0	no	no	no	no	yes	no	<12	no	yes	no	done	Neg	<100	50-99	done	Neg	Neg	done		not done	done	improved	F	miliary TB	0	2
<100	no	>=6 g/dl	61	20	1st line	miliary TB			0	Matam	HIV known >4 wks		premier ligne	<6 mth on 1st line	>12 months	>6 mth on 1st line	1	0	0	yes	no	no	no	no	no	>=12	no	no	yes	done	Pos	<100	50-99	done	Neg	Neg	done		not done	done	improved	F	miliary TB	0	3
	no	<6 g/dl	22	9	1st line	other	TB on treatment		0	Autre	HIV known >4 wks		premier ligne	<6 mth on 1st line	>12 months	>6 mth on 1st line	1	0	0	no	no	no	yes	yes	no	>=12	no	no	yes	done	Pos	<100	<50	done	Neg	Neg	done		not done	done	improved	M	miliary TB	0	3
<100	yes	<6 g/dl	784	11	1st line	miliary TB	acute kidney injury		0	Dermato	HIV known >4 wks		premier ligne	<6 mth on 1st line	<6 months	<6 mth on 1st line	0		0		yes	no	no	yes	no	>=12	no	no	yes	done	Pos	>350	>500	done	Neg	Neg	done		not done	done	improved	F	miliary TB	0	3
< 100	no	< 7g/dL	30	7		miliary TB			0		HIV known >4 wks		premier ligne	<6 mth on 1st line	>12 months	>6 mth on 1st line			0	yes	no	no	yes	no	no	>=12	no	no		done	Pos	<100	<50	done	Neg	Neg	done			done	improved	F	miliary TB	0
100-200	no	< 7g/dL	249	13		TB on treatment	non bllody diar		0		HIV known >4 wks		premier ligne	<6 mth on 1st line	<6 months	<6 mth on 1st line			0		no	no	no	yes	yes	>=12	no	no	yes	not done		200-349	200-349	done	Neg	Neg	done			done	improved	F	miliary TB	0	3
	yes	>=6 g/dl	13	4		miliary TB	Toxoplasmose	hypovolaemic shock	1	Autre	HIV known <4 wks		no ART	not started	not started	not initiated			0		yes	no	yes	no	no	<12	no	no	yes	done	Pos	<100	<50	not done		Neg	done	Neg	done	not done	deceased	F	miliary TB	1	3
	no	>=6 g/dl	14	3	no ART	miliary TB	acute kidney injury	respiratory failure	1	Matam	HIV known <4 wks		no ART	not started	not started	not initiated	1		0		no	no	no	no	no	>=12	yes	no	yes	done	Pos	<100	<50	not done		Neg	done	Neg	done	not done	deceased	M	miliary TB	0	2
<100	no	>=6 g/dl	21	22	2nd line	Toxoplasmose	TB on treatment	CNS pathology	1	Matam	HIV known >4 wks		no ART	not started		2nd line	1		0	yes	no	no	yes	no	no	>=12	yes	yes	yes	done	Neg	<100	<50	not done		Neg	done	Neg	done	not done	deceased	M	miliary TB	1	2
<100	yes	>=6 g/dl	93	12	1st line	Toxoplasmose	TB on treatment	Sepsis	1	Matam	HIV known >4 wks	>50.000	premier ligne	<6 mth on 1st line	<6 months	<6 mth on 1st line	0	0	0	no	no	no	yes	yes	no	<12	no	yes	no	done	Pos	<100	50-99	done	Pos	Neg	done		not done	not done	deceased	M	miliary TB	1	2
	yes	>=6 g/dl	18	9	1st line	miliary TB		respiratory failure	1	Autre	HIV known <4 wks		no ART	not started	not started	<6 mth on 1st line			1	no	no	no	yes	no	no		no	no	yes	done	Pos	<100	<50	done	Neg	Neg	done		not done	not done	deceased	F	miliary TB	0	3
<100	no	>=6 g/dl	79	6	no ART	miliary TB		hypovolaemic shock	1	Nongo	HIV known >4 wks								0	yes	yes	no	yes	yes	yes	<12	no	no	yes	done	Pos	<100	50-99	done	Neg	Neg	done		not done	not done	deceased	M	miliary TB	0	3
	no	<6 g/dl	571	4	no ART	sepsis	TB on treatment	respiratory failure	1	Matam	HIV known <4 wks		no ART	not started	not started	not initiated			0	no	yes	no	yes	no	no	>=12	no	yes	yes	done	Neg	>350	>500	not done		Neg	done		not done	not done	deceased	M	miliary TB	0	2
	no	>=6 g/dl		1	no ART	miliary TB	acute kidney injury	hypovolaemic shock	1										0		yes	no	yes	yes	yes	<12	yes	yes	yes	done	Pos			not done		Neg	done		not done	not done	deceased	M	miliary TB	0	3
unknown	no	> 7g/dL		3		other	miliary TB	other	1		HIV known >4 wks		no ART	not started	not started	not initiated			0	no	yes	no	yes	yes	yes	>=12	no	no	yes	done	Pos			done	Neg	Neg	done			not done	deceased	M	miliary TB	0	2
	no	>=6 g/dl	11	4	1st line	miliary TB	IRIS	respiratory failure	1		HIV known <4 wks		premier ligne	<6 mth on 1st line	<6 months	<6 mth on 1st line	0		0	no	no	no	yes	no	no	<12	yes	no	yes	done	Pos	<100	<50	done	Neg	Neg	done	Neg	done	done	deceased	M	miliary TB	0	3
<100	yes	>=6 g/dl	10	32	1st line	miliary TB	acute kidney injury	respiratory failure	1	Autre	HIV known <4 wks		premier ligne	<6 mth on 1st line	<6 months	<6 mth on 1st line	0		0	no	no	no	no	no	yes	>=12	yes	no	yes	done	Pos	<100	<50	done	Pos	Neg	done	Neg	done	done	deceased	M	miliary TB	0	3
< 100	yes	> 7g/dL	3	46		miliary TB	Toxoplasmose	CNS pathology	1		HIV known <4 wks		premier ligne	<6 mth on 1st line	<6 months	<6 mth on 1st line			0	no	yes	no	yes	yes	yes	<12	yes	yes	yes	done	Pos	<100	<50	done	Neg	Neg	done	Neg	done	done	deceased	F	miliary TB	1
<100	no	>=6 g/dl	11	21	1st line	chronic diar	TB on treatment	respiratory failure	1	Matam	HIV known >4 wks	>50.000	premier ligne	<6 mth on 1st line	<6 months	<6 mth on 1st line	1	0	0	yes	no	no	no	yes	no	>=12	no	no	yes	done	Pos	<100	<50	done	Neg	Neg	done		not done	done	deceased	M	miliary TB	0	2
<100	yes	<6 g/dl	15	11	no ART	chronic kidney failure	miliary TB	respiratory failure	1	Matam	HIV known <4 wks		no ART	not started	not started	not initiated			0	no	no	no	yes	yes	no	>=12	no	no	yes	done	Neg	<100	<50	done	Neg	Neg	done		not done	done	deceased	F	miliary TB	0	2
<100	no	>=6 g/dl	74	14	1st line	toxic hepatitis	TB on treatment	other	1	Matam	HIV known >4 wks		premier ligne	<6 mth on 1st line		<6 mth on 1st line			0	no	no	no	yes	yes	yes	>=12	no	no	yes	done	Neg	<100	50-99	not done		Neg	done		not done	done	deceased	F	miliary TB	0	3
	no	>=6 g/dl	205	2	no ART	TB on treatment	PCP	respiratory failure	1	Autre	HIV known <4 wks		premier ligne						0	yes	yes	no	yes	no	no	<12	yes	yes	no	done	Neg	200-349	200-349			Neg	done	Neg	done		deceased	M	miliary TB	0	2
	no	>=6 g/dl	11	2	1st line	miliary TB	chronic diar	hypovolaemic shock	1	Matam	HIV known >4 wks		premier ligne	<6 mth on 1st line	6-12 months	>6 mth on 1st line	1	0	0		no	no	yes	yes	no	>=12	no	no	yes	done	Pos	<100	<50			Neg	done	Neg	done		deceased	F	miliary TB	0	2
	no	>=6 g/dl		2	no ART	miliary TB	Toxoplasmose	respiratory failure	1	Matam	HIV known <4 wks		no ART	not started	not started	not initiated	1		0	no	no	no	yes	yes	no	>=12	yes	no	no	done	Pos			done	Pos	Neg	done		not done		deceased	F	miliary TB	1	2
< 100	yes	> 7g/dL		2		kaposi sarcoma	miliary TB		1		HIV known >4 wks		premier ligne	<6 mth on 1st line	>12 months	>6 mth on 1st line	1	0	0		no	no	yes	yes	no	>=12	no	no	yes	done	Pos			not done		Neg	done				deceased	M	miliary TB	0	3
200-500	no	> 7g/dL	212	5		extrapulmonary TB	candidiasis		0		HIV known <4 wks		no ART	not started	not started	not initiated			0	no	yes	no	yes	no	yes	>=12	no	no	no	not done		200-349	200-349	done	Neg		not done			done	improved	F	EP TB	0	2
unknown	no	> 7g/dL		2		PCP	extzrapulmonary TB	respiratory failure	1		HIV known <4 wks		no ART	not started	not started	not initiated	1		0	no	no	no	yes	yes	no	>=12	no	no	yes	done	Neg			done	Neg	Neg	done			not done	deceased	F	EP TB	0	2
200-500	no	< 7g/dL	338	5		extrapulmonary TB		Sepsis	1		HIV known >4 wks			<6 mth on 1st line	>12 months	>6 mth on 1st line			0	yes	yes	no	yes	yes	no	<12	yes	yes	yes	not done		200-349	200-349	done	Neg	Neg	done			not done	deceased	M	EP TB	0	3
100-200	no	> 7g/dL	35	2		cryptococcal meningitis	extzrapulmonary TB	CNS pathology	1		HIV known <4 wks		premier ligne	<6 mth on 1st line	<6 months	<6 mth on 1st line	0		0	no	yes	no	yes	no	no	<12	yes	yes	yes	done	Neg	<100	<50	not done		Pos	done			not done	deceased	M	EP TB	0	3
	no	>=6 g/dl	309	21	1st line	pulmonary TB			0	Autre	HIV known >4 wks		premier ligne	<6 mth on 1st line	6-12 months	>6 mth on 1st line	0		0	no	no	no	no	no	no	<12	no	no	yes	done	Neg	200-349	200-349	not done		Neg	done		not done	not done	improved	M	pulmonary TB	0	3
100_200	yes	>=6 g/dl	59	8	1st line	pulmonary TB			0	Matam	HIV known >4 wks		premier ligne	<6 mth on 1st line	>12 months	>6 mth on 1st line	1	0	0	no	no	no	yes	yes	no	>=12	no	no	yes	done	Pos	<100	50-99	done	Pos	Neg	done	Neg	done	done	improved	M	pulmonary TB	0	3
200-500	no	>=6 g/dl	154	28	2nd line	pulmonary TB	Toxoplasmose		0	Autre	HIV known >4 wks		2nd line	2nd line	>12 months	2nd line			0	yes	no	no	yes	no	no	>=12	yes	no	yes	done	Neg	100-199	100-199	done	Neg	Pos	done	Neg	done	done	improved	F	pulmonary TB	1	3
<100	no	<6 g/dl	28	18	1st line	pulmonary TB	Toxoplasmose		0	Matam	HIV known <4 wks		premier ligne	<6 mth on 1st line	<6 months	<6 mth on 1st line	1	0	0	yes	no	no	no	no	no	>=12	yes	no	no	done	Pos	<100	<50	not done		Pos	done	Neg	done	done	improved	M	pulmonary TB	1	3
200-500	yes	>=6 g/dl	288	15	1st line	pulmonary TB	sepsis		0	Matam	HIV known <4 wks		no ART	not started	not started	<6 mth on 1st line	0		1		no	no	yes	no	no	>=12	no	no	yes	done	Pos	200-349	200-349	done	Pos	Neg	done		not done	done	improved	M	pulmonary TB	0	2
<100	yes	>=6 g/dl	13	13	1st line	pulmonary TB	other		0	Matam	HIV known <4 wks		no ART	not started	not started	<6 mth on 1st line	1		1	no	no	no	yes	yes	no	>=12	no	no	yes	done	Pos	<100	<50	done	Pos	Neg	done		not done	done	improved	M	pulmonary TB	0	2
<100	no	>=6 g/dl	28	7	1st line	pulmonary TB	other		0	Matam	HIV known >4 wks	>50.000	premier ligne	<6 mth on 1st line	>12 months	>6 mth on 1st line	1	0	0	yes	no	no	no	no	yes	>=12	no	no	yes	done	Neg	<100	<50	done	Neg	Neg	done		not done	done	improved	F	pulmonary TB	0	3
<100	no	>=6 g/dl	23	6	no ART	pulmonary TB			0		HIV known <4 wks		no ART	not started	not started	not initiated			0	no	no	no	yes	no	yes		no	no	yes	done	Pos	<100	<50	done	Pos	Neg	done		not done	done	improved	M	pulmonary TB	0
<100	no	>=6 g/dl	28	15	1st line	Toxoplasmose	pulmonary TB		0	Dermato	HIV known <4 wks		no ART	not started	not started	<6 mth on 1st line	1		1	no	yes	no	yes	yes	no	>=12	yes	yes	yes	done	Pos	<100	<50	done	Pos	Neg	done		not done	done	improved	M	pulmonary TB	1	3
<100	no	>=6 g/dl	12	25	1st line	pulmonary TB	Toxoplasmose		0	Nongo	HIV known <4 wks		no ART	not started	not started	<6 mth on 1st line	1		1	no	no	no	yes	yes	yes		yes	yes	yes	done	Pos	<100	<50	done	Pos	Neg	done		not done	done	improved	M	pulmonary TB	1	3
	no	<6 g/dl	93	18	1st line	pulmonary TB	candidiasis		0	De l`interieur	HIV known <4 wks		no ART	not started	not started	<6 mth on 1st line	1		1		no	no	no	no	yes	>=12	no	no	yes	not done		<100	50-99	done	Neg	Neg	done		not done	done	improved	F	pulmonary TB	0	3
100_200	no	>=6 g/dl	96	27	1st line	pulmonary TB			0	Autre	HIV known <4 wks		no ART	not started	not started	<6 mth on 1st line			1		no	no	no	yes	yes	>=12	no	no	yes	done	Pos	<100	50-99	not done		Neg	done		not done	done	improved	F	pulmonary TB	0	3
		>=6 g/dl	145	8	1st line	pulmonary TB	bacterial pneumonia		0		HIV known >4 wks		premier ligne	<6 mth on 1st line	>12 months	>6 mth on 1st line			0	yes	no		yes	yes	no	>=12	yes	yes		done	Pos	100-199	100-199	not done		Neg	done		not done		improved	M	pulmonary TB	0	3
	no	>=6 g/dl	168	5	no ART	pulmonary TB			0				no ART	not started					0		no	no	no	yes	yes	>=12	no		yes	done	Pos	100-199	100-199	not done					not done		improved	F	pulmonary TB	0	3
	yes	>=6 g/dl		15	2nd line	pulmonary TB			0	DREAM	HIV known >4 wks	>50.000	premier ligne	<6 mth on 1st line	>12 months	2nd line		1	0	yes	no	no	yes	yes	no	>=12	no	no	yes	done	Neg					Neg	done				improved	M	pulmonary TB	0	3
<100		>=6 g/dl	8	10	1st line	Toxoplasmose	TB relapse		0	Matam	HIV known >4 wks		no ART	not started	not started	<6 mth on 1st line	1		1		no					>=12	no			done	Neg	<100	<50			Neg	done				improved	F	pulmonary TB	1	2
	yes	<6 g/dl	51	12	1st line	pulmonary TB	Toxoplasmose	CNS pathology	1	Matam	HIV known >4 wks		premier ligne	<6 mth on 1st line	<6 months	<6 mth on 1st line	0		0	yes	yes	no	yes	no	no	>=12	no	no	yes	done	Neg	<100	50-99	done	Pos	Neg	done	Neg	done	not done	deceased	M	pulmonary TB	1	3
100_200	yes	>=6 g/dl	24	5	1st line	heart failure	pulmonary TB	respiratory failure	1	Autre	HIV known >4 wks		premier ligne	<6 mth on 1st line	<6 months	<6 mth on 1st line	1	0	0	yes	yes	no	yes	yes	no	>=12	no	no	yes	not done		<100	<50	not done		Neg	done		not done	not done	deceased	M	pulmonary TB	0	3
	no	>=6 g/dl	26	2	no ART	pulmonary TB	sepsis	respiratory failure	1	Autre	HIV known <4 wks		no ART	not started	not started	not initiated			0		no	no	yes	no	no	>=12	no	no	yes	done	Pos	<100	<50	done	Pos	Neg	done	Neg	done	done	deceased	M	pulmonary TB	0	3
	no	>=6 g/dl	505	5	no ART	pulmonary TB	heart failure	other	1	Autre	HIV known >4 wks	>50.000	premier ligne	<6 mth on 1st line	>12 months	>6 mth on 1st line	1	0	0	no	no	no	no	yes	no	>=12	no	no	yes	done	Neg	>350	>500	done	Neg	Neg	done	Neg	done	done	deceased	M	pulmonary TB	0	3
	no	>=6 g/dl	11	41	1st line	pulmonary TB		respiratory failure	1	Autre	HIV known <4 wks		premier ligne	<6 mth on 1st line	<6 months	<6 mth on 1st line	0		0	no	no	no	no	yes	yes	>=12	no	no	yes	done	Pos	<100	<50	done	Pos	Neg	done		not done	done	deceased	F	pulmonary TB	0	3
<100	no	>=6 g/dl	88	22	1st line	pulmonary TB		hypovolaemic shock	1	Matam			premier ligne	<6 mth on 1st line	<6 months	<6 mth on 1st line	0		0	yes	no	no	yes	no	no	>=12	no	no	yes	done	Neg	<100	50-99	done	Pos		not done		not done	done	deceased	F	pulmonary TB	0	2
	no	>=6 g/dl	39	7	1st line	pulmonary TB	acute kidney injury	respiratory failure	1		HIV known >4 wks		premier ligne	<6 mth on 1st line	<6 months	<6 mth on 1st line			0	no	no	no	no	no		>=12	no	no	yes	done	Neg	<100	<50			Neg	done				deceased	M	pulmonary TB	0	2
			90	16		pulmonary TB			1	Dermato	HIV known >4 wks		premier ligne	<6 mth on 1st line	<6 months	<6 mth on 1st line			0	no	no					>=12				done	Pos	<100	50-99			Neg	done				deceased	F	pulmonary TB	0	3
	no	>=6 g/dl		2	no ART	MDR TB	Toxoplasmose		0	Matam	HIV known >4 wks		premier ligne	<6 mth on 1st line	6-12 months	>6 mth on 1st line			0	yes	yes	no	yes	no	no	>=12	yes	yes	no	done	Neg			done	Pos	Neg	done	Neg	done	done	refered	F	MDR TB	1	2
<100	yes	>=6 g/dl	27	5	no ART	MDR TB			0	Matam	HIV known <4 wks		no ART	not started	not started	not initiated	1		0	no	no	no	no	no	yes	>=12	no	no	yes	done	Pos	<100	<50	done	Neg	Neg	done		not done	done	refered	M	MDR TB	0	2
[truncated: 3 more columns]
